# Supplementary material for: Systemic immune-inflammation index as a predictor of all-cause mortality in patients with hepatitis B virus infection: A cross-sectional study based on NHANES 1999 to 2018
Source: Medicine (Baltimore). 2026 May 12;104(49):e46305. doi: 10.1097/MD.0000000000046305 (PMC12688859; doi:10.1097/MD.0000000000046305)
Supplement: Supplementary file 1 [file medi-104-e46305-s001.xlsx]

## Sheet: new_dat
SEQN	Age	Gender	Ethnicity	WTMEC2YR	WTMEC4YR	SDMVSTRA	SDMVPSU	Year	ALT	AST	GGT	ALP	Albumin	TBil	SCR	Na	NEUT	LYMPH	MO	PLT	Eligstat	Mortstat	Ucod_leading	Permth_int	Permth_exm	SII	smoke	DM	HBP	Cardiovascular	bmi	drink	smoking	Edu	pir	fib4	Follow_time	HBsAg	lnSII	SII_log_group	adj_weight
46	85	Female	Non-Hispanic Black	11204.846838139	6926.57	5	2	1999-2000	13	27	14	130	44	5.1	238.7	141.4	3	2.4	0.7	197	1	Dead	1	22	21	246.25	2	No	Yes	Yes	Normal	No	Former	< High school	Middle	3.23106	21	Negative	5.50635	Q1	1385.31
56	21	Male	Non-Hispanic White	89768.5263654392	42124.6	12	1	1999-2000	20	19	18	80	54	10.3	61.9	143.1	5.3	3.3	0.9	215	1	Alive	NA	238	237	345.303	2	No	No	No	Normal	Yes	Former	< High school	Low	0.414973	237	Negative	5.84442	Q2	8424.92
197	74	Male	Other Hispanic	34356.048320216	15272.1	7	2	1999-2000	16	18	27	101	46	8.6	79.6	138.6	4.6	2.7	0.4	124	1	Alive	NA	248	248	211.259	2	No	Yes	No	Overweight	No	Former	< High school	Middle	2.68548	248	Negative	5.35309	Q1	3054.42
198	49	Female	Other Hispanic	19596.1587714945	9939.31	9	2	1999-2000	32	29	15	334	44	6.8	70.7	140.8	3.1	2.5	0.4	187	1	Alive	NA	239	239	231.88	3	No	No	No	Overweight	Yes	Never	>High school	Middle	1.34331	239	Negative	5.44622	Q1	1987.86
223	47	Male	Non-Hispanic Black	23245.8704647244	12639.4	11	1	1999-2000	20	28	31	85	45	6.8	88.4	134.3	2.9	2.7	0.4	241	1	Alive	NA	245	245	258.852	1	No	Yes	No	Overweight	Yes	Current	< High school	Middle	1.22102	245	Negative	5.55626	Q1	2527.88
266	82	Male	Non-Hispanic Black	6804.00756243439	3718.17	9	2	1999-2000	17	23	46	69	46	10.3	123.8	138.3	4.1	1.3	0.5	197	1	Dead	10	124	123	621.308	3	Yes	No	No	Overweight	Yes	Never	>High school	Middle	2.32194	123	Negative	6.43183	Q4	743.634
272	56	Male	Non-Hispanic White	107066.14834635	50417.1	7	1	1999-2000	24	25	52	117	45	13.7	53	137.2	4.6	2.6	0.8	308	1	Dead	10	20	19	544.923	2	Yes	No	No	Normal	Yes	Former	>High school	High	0.927837	19	Negative	6.30064	Q3	10083.4
282	29	Male	Other Hispanic	113051.563932173	50752.7	2	1	1999-2000	36	26	29	111	49	15.4	70.7	138.2	2.5	1.9	0.4	274	1	Alive	NA	232	231	360.526	3	No	No	No	Overweight	No	Never	< High school	Middle	0.458637	231	Negative	5.88756	Q2	10150.5
331	37	Female	Non-Hispanic Black	26038.0117757032	11976.7	4	2	1999-2000	25	19	27	110	40	6.8	53	137.3	2.5	2.4	0.5	323	1	Alive	NA	242	242	336.458	3	No	No	No	Obese	Yes	Never	< High school	Low	0.435294	242	Negative	5.81847	Q2	2395.34
368	72	Male	Other	29922.5156240482	16133.6	13	2	1999-2000	11	18	13	96	45	17.1	79.6	137.3	3.3	2.2	0.4	270	1	Dead	2	97	96	405	2	No	No	No	Normal	Yes	Former	>High school	Low	1.44725	96	Negative	6.00389	Q2	3226.73
416	72	Female	Non-Hispanic Black	11204.846838139	6926.57	5	2	1999-2000	13	58	58	107	44	5.1	61.9	138.6	2.3	3	0.6	230	1	Dead	1	79	79	176.333	1	No	Yes	No	Overweight	Yes	Current	>High school	Low	5.03571	79	Negative	5.17238	Q1	1385.31
434	58	Male	Non-Hispanic White	71862.602158835	36040	1	2	1999-2000	19	21	13	107	48	8.6	79.6	141.5	3.1	2.2	0.6	156	1	Dead	1	206	205	219.818	2	No	No	No	Obese	No	Former	< High school	Low	1.79121	205	Negative	5.3928	Q1	7208.01
508	78	Female	Non-Hispanic Black	14027.6852276345	7220.91	13	2	1999-2000	16	20	40	102	47	5.1	44.2	140.7	4.6	3	0.7	265	1	Dead	1	157	157	406.333	3	No	Yes	No	Obese	No	Never	< High school	Middle	1.4717	157	Negative	6.00717	Q2	1444.18
562	35	Male	Other Hispanic	52594.3725806178	21548.8	7	2	1999-2000	14	18	31	76	44	6.8	61.9	137.7	5.3	2.4	0.6	322	1	Alive	NA	246	246	711.083	1	No	No	No	Overweight	Yes	Current	< High school	Middle	0.522902	246	Negative	6.56679	Q4	4309.77
588	39	Male	Non-Hispanic Black	54911.3255042465	23610.4	2	1	1999-2000	15	16	25	74	46	13.7	79.6	141.3	4.5	3.1	1	235	1	Alive	NA	232	231	341.129	3	No	No	No	Overweight	No	Never	< High school	Low	0.6856	231	Negative	5.83226	Q2	4722.08
643	46	Male	Non-Hispanic Black	23421.6066254046	11848.9	8	1	1999-2000	20	19	68	80	47	12	61.9	142.9	6.1	1.6	0.4	256	1	Alive	NA	242	242	976	1	No	No	No	Normal	Yes	Current	>High school	Middle	0.763408	242	Negative	6.88346	Q4	2369.78
645	76	Male	Non-Hispanic White	35696.1947615587	20631.3	5	2	1999-2000	28	33	43	93	42	13.7	79.6	141.2	3	1.2	0.5	79	1	Dead	10	29	29	197.5	2	No	Yes	No	Normal	Yes	Former	>High school	High	5.99959	29	Positive	5.28574	Q1	4126.25
646	45	Female	Other Hispanic	136515.543052277	63786.2	6	1	1999-2000	52	47	23	93	44	8.6	35.4	139.5	4.5	2.9	0.5	233	1	Alive	NA	229	228	361.552	1	No	No	No	Obese	Yes	Current	>High school	High	1.25879	228	Negative	5.89041	Q2	12757.2
675	45	Female	Non-Hispanic Black	19796.6309980251	10690.4	7	1	1999-2000	10	14	22	135	40	5.1	61.9	134.9	5.5	3	0.8	348	1	Dead	4	181	180	638	1	Yes	No	No	Normal	Yes	Current	>High school	Low	0.572481	180	Negative	6.45834	Q4	2138.09
723	32	Female	Non-Hispanic Black	26038.0117757032	11976.7	4	2	1999-2000	28	23	68	80	39	12	70.7	136.8	4.1	2	0.6	336	1	Alive	NA	237	237	688.8	3	No	Yes	No	Obese	Yes	Never	>High school	Middle	0.413961	237	Positive	6.53495	Q4	2395.34
823	52	Male	Non-Hispanic Black	20727.8770226442	10865.7	7	1	1999-2000	18	19	27	80	44	5.1	79.6	141	5	3.7	1	294	1	Dead	5	229	228	397.297	2	No	Yes	No	Obese	Yes	Former	< High school	Low	0.792088	228	Negative	5.98468	Q2	2173.14
828	65	Female	Non-Hispanic Black	13455.8837713389	6926.57	5	2	1999-2000	35	29	108	104	44	5.1	53	141.9	5.2	4.1	0.9	346	1	Dead	10	184	183	438.829	1	No	No	No	Overweight	Yes	Current	< High school	Middle	0.920876	183	Negative	6.08411	Q3	1385.31
862	53	Male	Mexican American	11211.0266031856	6156.15	2	2	1999-2000	20	14	49	70	43	6.8	61.9	138.5	3.7	2.3	0.4	287	1	Dead	7	175	174	461.696	1	Yes	Yes	No	Overweight	Yes	Current	< High school	Low	0.578105	174	Negative	6.13491	Q3	1231.23
896	41	Male	Mexican American	9482.86856680757	5321.35	12	2	1999-2000	21	23	11	87	48	12	53	141.8	6.8	2.5	0.5	355	1	Alive	NA	237	235	965.6	1	No	No	No	Normal	Yes	Current	< High school	Low	0.57966	235	Negative	6.87275	Q4	1064.27
917	82	Female	Mexican American	7045.79366752091	5284.19	4	1	1999-2000	21	25	27	140	37	6.8	79.6	139.5	7.2	1.5	1.2	274	1	Dead	1	60	58	1315.2	2	No	No	No	Underweight	Yes	Former	>High school	Middle	1.63265	58	Negative	7.18174	Q4	1056.84
925	73	Male	Non-Hispanic White	35821.1195620882	19394.6	7	2	1999-2000	21	21	83	114	45	12	141.4	141.3	4	1.2	0.4	232	1	Dead	5	61	60	773.333	3	Yes	Yes	Yes	Obese	Yes	Never	>High school	Middle	1.44193	60	Negative	6.65071	Q4	3878.92
964	62	Female	Other	84417.8977913721	36518.3	2	1	1999-2000	20	16	13	55	43	10.3	44.2	133.3	3.2	2.1	0.5	261	1	Alive	NA	232	231	397.714	3	Yes	No	No	Overweight	Yes	Never	< High school	Low	0.849877	231	Negative	5.98573	Q2	7303.67
965	77	Male	Mexican American	2681.58102309329	1609.03	3	1	1999-2000	16	22	28	105	40	8.6	53	144.6	2.1	1.6	0.3	98	1	Alive	NA	238	238	128.625	1	No	No	No	Overweight	Yes	Current	< High school	Middle	4.32143	238	Positive	4.8569	Q1	321.806
968	72	Male	Non-Hispanic Black	13430.9965013606	5559.24	11	2	1999-2000	25	29	31	80	45	3.4	70.7	139.2	3.5	3.3	0.7	397	1	Dead	10	56	55	421.061	2	Yes	Yes	No	Normal	Yes	Former	< High school	Middle	1.05189	55	Negative	6.04278	Q3	1111.85
972	79	Male	Non-Hispanic Black	8504.68416096254	3977.75	4	2	1999-2000	22	30	19	85	43	12	123.8	142.7	3.4	2.6	0.8	259	1	Dead	10	124	123	338.692	3	Yes	Yes	No	Normal	No	Never	< High school	Middle	1.95091	123	Negative	5.82509	Q2	795.55
998	59	Male	Non-Hispanic White	87558.1214174979	41230.8	11	2	1999-2000	17	27	34	139	45	3.4	44.2	140.6	4.3	1.7	0.7	313	1	Dead	3	115	113	791.706	1	No	No	No	Normal	Yes	Current	>High school	High	1.23437	113	Negative	6.67419	Q4	8246.17
1002	40	Male	Mexican American	11909.080151326	6462.42	12	1	1999-2000	37	29	14	100	44	8.6	61.9	138.8	2.7	1.1	0.4	208	1	Alive	NA	239	238	510.545	1	No	No	No	Overweight	Yes	Current	>High school	Middle	0.916841	238	Negative	6.23548	Q3	1292.48
1044	57	Female	Non-Hispanic Black	33475.6377621479	17568.8	9	1	1999-2000	14	16	31	104	48	5.1	53	140.6	9.9	5.2	1	378	1	Alive	NA	230	230	719.654	1	No	No	No	Normal	Yes	Current	< High school	Middle	0.644821	230	Negative	6.57877	Q4	3513.75
1046	50	Male	Non-Hispanic Black	29501.7058353105	15978.3	10	2	1999-2000	19	19	16	83	46	8.6	61.9	140.7	2.4	2.2	0.5	309	1	Alive	NA	235	235	337.091	2	No	No	No	Normal	Yes	Former	>High school	Low	0.705323	235	Negative	5.82035	Q2	3195.66
1071	34	Male	Non-Hispanic Black	26804.485134045	11219.6	11	1	1999-2000	47	37	75	47	44	6.8	88.4	134.5	1.6	1.8	0.5	309	1	Dead	10	130	130	274.667	3	No	No	No	Overweight	No	Never	>High school	Middle	0.593845	130	Positive	5.61556	Q1	2243.93
1128	59	Female	Non-Hispanic Black	25268.9318045106	13246.6	13	1	1999-2000	15	18	17	86	43	6.8	53	142.6	4.3	2.6	0.7	336	1	Alive	NA	236	235	555.692	3	No	Yes	No	Obese	No	Never	>High school	High	0.816093	235	Negative	6.32021	Q3	2649.32
1167	40	Male	Non-Hispanic White	139457.808906228	58342.2	5	2	1999-2000	220	111	257	103	49	13.7	61.9	142	2.2	2	0.7	135	1	Dead	2	125	124	148.5	1	No	No	No	Normal	Yes	Current	< High school	High	2.21737	124	Negative	5.00058	Q1	11668.4
1171	62	Male	Mexican American	2435.9216524586	1441.81	12	1	1999-2000	22	20	31	121	48	8.6	70.7	137.6	4.1	1.1	0.5	210	1	Alive	NA	239	238	782.727	2	Yes	No	No	Obese	Yes	Former	>High school	High	1.2589	238	Negative	6.66278	Q4	288.361
1244	66	Male	Mexican American	1816.30765231263	952.213	13	1	1999-2000	31	19	27	154	48	6.8	79.6	140.6	5	1.7	0.7	330	1	Dead	2	209	207	970.588	2	No	Yes	No	Obese	Yes	Former	< High school	Middle	0.6825	207	Negative	6.8779	Q4	190.443
1255	68	Female	Non-Hispanic White	59951.1068571208	30476.8	1	1	1999-2000	26	20	24	105	43	5.1	44.2	138.6	3.8	2.5	0.5	340	1	Dead	1	120	119	516.8	2	No	No	No	Overweight	Yes	Former	>High school	High	0.784465	119	Negative	6.24766	Q3	6095.36
1279	72	Male	Non-Hispanic White	12278.3569789721	6507.33	9	2	1999-2000	15	14	25	82	41	6.8	79.6	140.8	4.8	2.8	0.8	230	1	Dead	1	29	28	394.286	1	Yes	No	No	Overweight	Yes	Current	>High school	Low	1.13158	28	Negative	5.97708	Q2	1301.47
1296	79	Female	Non-Hispanic Black	12621.3723578957	8408.96	8	2	1999-2000	11	20	9	107	35	6.8	44.2	142	2.5	1.6	0.2	274	1	Dead	6	11	10	428.125	3	Yes	No	Yes	Underweight	No	Never	>High school	High	1.73864	10	Negative	6.05942	Q3	1681.79
1386	57	Male	Other	69378.2423904348	32015.5	11	1	1999-2000	22	21	26	61	44	8.6	79.6	140.7	3.9	1.6	0.5	278	1	Alive	NA	230	229	677.625	3	No	No	No	Overweight	No	Never	< High school	Middle	0.91799	229	Negative	6.51859	Q4	6403.09
1436	73	Female	Mexican American	2694.60488142047	1774.92	3	1	1999-2000	39	54	23	89	41	6.8	53	141.7	4.6	1	0.7	194	1	Dead	7	181	181	892.4	3	No	Yes	No	Obese	No	Never	< High school	Low	3.25374	181	Negative	6.79391	Q4	354.984
1473	62	Male	Mexican American	2541.66778765683	1555.88	3	1	1999-2000	18	15	19	73	41	3.4	97.2	141.2	9.7	1.3	1.3	292	1	Dead	2	38	36	2178.77	1	No	Yes	Yes	Overweight	Yes	Current	< High school	Low	0.750696	36	Negative	7.68652	Q4	311.176
1544	30	Female	Mexican American	16114.850016841	9024.73	12	1	1999-2000	21	19	15	79	45	5.1	44.2	141.8	5.8	2.5	0.5	408	1	Alive	NA	240	239	946.56	3	No	No	No	Normal	Yes	Never	>High school	Middle	0.304863	239	Negative	6.85283	Q4	1804.95
1578	70	Male	Non-Hispanic Black	11886.0101097008	6013.49	11	2	1999-2000	16	25	52	50	41	29.1	159.1	141.2	3.3	1.2	0.6	195	1	Alive	NA	231	231	536.25	3	Yes	Yes	Yes	Overweight	Yes	Never	< High school	Low	2.24359	231	Negative	6.2846	Q3	1202.7
1588	35	Male	Non-Hispanic Black	34931.3739363258	15065.5	8	1	1999-2000	12	19	16	80	46	8.6	79.6	142.5	2.1	1.8	0.4	178	1	Alive	NA	239	239	207.667	3	No	No	No	Normal	Yes	Never	>High school	High	1.07848	239	Negative	5.33593	Q1	3013.1
1618	45	Male	Non-Hispanic Black	16549.1012356413	8372.13	9	2	1999-2000	17	19	18	62	40	10.3	88.4	135.9	1.5	2.1	0.4	206	1	Alive	NA	239	238	147.143	2	No	No	No	Normal	No	Former	>High school	Middle	1.00664	238	Negative	4.9914	Q1	1674.43
1715	55	Male	Non-Hispanic Black	26852.8022485688	12798.1	12	2	1999-2000	23	21	16	85	45	18.8	79.6	135.7	1.6	1.6	0.5	289	1	Dead	5	136	135	289	3	No	Yes	No	Normal	No	Never	< High school	Middle	0.833336	135	Negative	5.66643	Q2	2559.62
1720	36	Female	Mexican American	21764.3675106022	12612.8	2	1	1999-2000	9	17	12	62	47	6.8	53	138.5	6.8	2.1	0.6	267	1	Alive	NA	232	231	864.571	3	No	No	No	Normal	Yes	Never	< High school	Middle	0.764045	231	Negative	6.76223	Q4	2522.55
1759	48	Male	Non-Hispanic Black	22795.5757120914	10979.4	4	2	1999-2000	17	24	15	98	44	8.6	79.6	141.9	1.8	1.9	0.4	219	1	Alive	NA	237	235	207.474	2	No	No	No	Overweight	No	Former	>High school	Low	1.2758	235	Negative	5.335	Q1	2195.88
1817	72	Female	Non-Hispanic White	84832.4753509708	48884.9	10	1	1999-2000	29	19	45	208	44	12	44.2	136.5	5.1	1.7	0.5	204	1	Dead	3	235	234	612	2	Yes	Yes	No	Overweight	No	Former	< High school	Middle	1.24525	234	Negative	6.41673	Q4	9776.98
1822	78	Male	Other	29337.0328733963	15548.2	4	2	1999-2000	24	39	15	58	42	12	79.6	142.9	5.1	2.9	0.8	288	1	Dead	2	117	117	506.483	2	No	No	No	Normal	Yes	Former	< High school	Low	2.15606	117	Negative	6.22749	Q3	3109.63
1851	66	Male	Other Hispanic	6980.01480325134	3182.32	9	2	1999-2000	25	20	31	65	47	6.8	70.7	137.5	5.7	2.2	0.6	346	1	Alive	NA	239	239	896.455	2	Yes	Yes	No	Normal	Yes	Former	< High school	Middle	0.763006	239	Negative	6.79845	Q4	636.465
1877	31	Male	Non-Hispanic Black	31740.1882881533	13431.3	4	2	1999-2000	28	36	28	58	48	18.8	79.6	141.3	2	1.9	0.2	236	1	Alive	NA	239	239	248.421	3	No	No	No	Normal	Yes	Never	>High school	Middle	0.893662	239	Negative	5.51513	Q1	2686.27
1885	80	Male	Non-Hispanic White	14531.4219799939	8993.35	1	1	1999-2000	10	20	12	97	39	8.6	97.2	139.7	6.5	3.1	1	570	1	Dead	2	7	6	1195.16	2	No	Yes	No	Normal	No	Former	>High school	Middle	0.887657	6	Negative	7.08604	Q4	1798.67
1912	57	Female	Mexican American	8012.65981908011	4727.6	10	1	1999-2000	11	22	31	116	41	5.1	17.7	138.5	6	1.6	0.8	428	1	Dead	10	222	221	1605	3	No	Yes	No	Normal	No	Never	< High school	Low	0.8834	221	Negative	7.38088	Q4	945.52
1929	54	Female	Other Hispanic	33901.8756068594	14964.3	7	2	1999-2000	18	16	13	73	43	8.6	53	135.9	3.3	1.8	0.5	229	1	Alive	NA	246	245	419.833	3	Yes	No	No	Normal	No	Never	< High school	Low	0.889287	245	Negative	6.03986	Q3	2992.85
1988	49	Female	Mexican American	7263.21231819406	4229.67	12	2	1999-2000	18	17	17	103	45	5.1	53	135.9	4.8	1.6	0.5	224	1	Alive	NA	243	242	672	2	No	Yes	No	Overweight	No	Former	< High school	Low	0.876518	242	Negative	6.51026	Q4	845.933
1998	24	Female	Other	116349.836749466	50404.2	2	1	1999-2000	13	19	14	53	48	6.8	35.4	137.2	6.6	1.7	0.6	201	1	Alive	NA	247	245	780.353	3	No	No	No	Normal	No	Never	>High school	Middle	0.629212	245	Negative	6.65975	Q4	10080.8
1999	68	Male	Non-Hispanic White	27586.7675845573	14116.7	13	2	1999-2000	59	31	74	86	45	8.6	70.7	135.6	7.2	2.3	0.7	337	1	Dead	1	147	146	1054.96	1	Yes	No	No	Overweight	No	Current	< High school	Low	0.814357	146	Negative	6.96125	Q4	2823.33
2019	63	Female	Non-Hispanic Black	8803.56628804071	4771.89	9	2	1999-2000	14	20	26	75	43	6.8	53	137.9	5.8	2.7	0.6	307	1	Alive	NA	239	238	659.481	2	No	No	No	Normal	Yes	Former	< High school	High	1.0969	238	Negative	6.49145	Q4	954.378
2031	54	Female	Other	71441.1125003501	35299.3	13	1	1999-2000	20	25	38	88	42	6.8	61.9	140	3.7	2.7	0.4	236	1	Alive	NA	236	235	323.407	3	No	No	No	Overweight	Yes	Never	< High school	High	1.27911	235	Negative	5.77891	Q2	7059.86
2053	74	Male	Non-Hispanic Black	9685.83615979567	4934.02	5	2	1999-2000	17	27	19	77	39	5.1	61.9	142.2	3.1	1.8	0.5	296	1	Dead	1	108	108	509.778	2	No	Yes	Yes	Normal	No	Former	< High school	Low	1.63712	108	Negative	6.23397	Q3	986.804
2061	73	Male	Other Hispanic	32359.0354305764	16493.7	8	2	1999-2000	24	27	24	66	44	8.6	79.6	139.4	5.1	2.6	1	173	1	Alive	NA	247	246	339.346	2	No	Yes	No	Overweight	Yes	Former	>High school	Low	2.3256	246	Negative	5.82702	Q2	3298.74
2064	38	Male	Non-Hispanic White	116957.352960762	56556.7	11	1	1999-2000	16	27	12	111	46	5.1	61.9	139.5	3.8	3.1	0.7	213	1	Alive	NA	229	228	261.097	1	No	No	No	Normal	Yes	Current	>High school	Middle	1.20423	228	Negative	5.56489	Q1	11311.3
2071	52	Male	Non-Hispanic White	67593.9369134988	31468.9	13	1	1999-2000	21	16	15	73	44	13.7	70.7	141.3	3.8	1.6	0.4	243	1	Alive	NA	235	234	577.125	2	No	Yes	No	Obese	Yes	Former	>High school	High	0.747149	234	Negative	6.35806	Q3	6293.79
2084	76	Male	Non-Hispanic Black	10461.4052840674	5378.72	11	1	1999-2000	22	34	40	133	41	20.5	88.4	132.6	3.1	1.6	0.7	224	1	Dead	10	49	49	434	3	No	Yes	No	Overweight	No	Never	>High school	Middle	2.45942	49	Negative	6.07304	Q3	1075.74
2094	61	Female	Other	16379.287819911	11253.8	6	1	1999-2000	22	19	28	141	45	6.8	53	143.6	3.5	3.3	0.8	344	1	Dead	2	150	148	364.848	2	Yes	Yes	No	Obese	No	Former	< High school	Middle	0.718313	148	Negative	5.89948	Q2	2250.77
2106	47	Female	Non-Hispanic White	112164.858991145	55033.7	7	2	1999-2000	12	16	20	81	44	6.8	53	140.1	5.5	3.8	0.7	278	1	Alive	NA	247	247	402.368	1	No	No	No	Normal	Yes	Current	>High school	High	0.780877	247	Negative	5.99737	Q2	11006.7
2135	30	Female	Non-Hispanic White	82382.7235866298	39348.7	5	2	1999-2000	24	22	29	48	47	8.6	53	140.3	2.5	1.6	0.3	249	1	Alive	NA	248	248	389.062	1	No	No	No	Normal	Yes	Current	>High school	Middle	0.541052	248	Negative	5.96374	Q2	7869.74
2146	73	Male	Mexican American	1910.46760208952	1169.49	3	2	1999-2000	21	24	39	109	47	10.3	53	141.2	6.6	2.2	0.6	239	1	Dead	1	154	153	717	3	Yes	Yes	Yes	Normal	Yes	Never	< High school	Low	1.59966	153	Negative	6.57508	Q4	233.898
2200	85	Female	Non-Hispanic White	22952.3875457104	12181.3	8	2	1999-2000	13	10	16	77	37	5.1	70.7	136.4	10	1.7	0.7	288	1	Dead	1	66	65	1694.12	2	Yes	Yes	Yes	Overweight	Yes	Former	>High school	High	0.818568	65	Positive	7.43492	Q4	2436.27
2349	64	Male	Other	26272.3900594287	12665	7	1	1999-2000	30	21	25	116	42	8.6	79.6	143.3	4.4	3.1	0.7	207	1	Dead	7	168	167	293.806	1	Yes	No	Yes	Overweight	Yes	Current	>High school	Middle	1.18541	167	Negative	5.68292	Q2	2533
2361	70	Female	Mexican American	3386.63755052821	2381.71	6	1	1999-2000	24	22	44	127	45	12	44.2	139	3.9	1.7	0.5	230	1	Dead	2	106	106	527.647	3	No	No	No	Overweight	No	Never	>High school	Middle	1.36674	106	Negative	6.26843	Q3	476.342
2405	47	Female	Other	97502.2840869455	47829.7	8	2	1999-2000	13	24	6	72	43	12	44.2	137.8	2.7	1.6	0.3	246	1	Alive	NA	245	244	415.125	3	No	No	No	Normal	Yes	Never	>High school	High	1.27175	244	Positive	6.02858	Q3	9565.94
2407	37	Male	Non-Hispanic Black	28626.1805156521	11847.4	4	2	1999-2000	19	18	24	48	44	13.7	79.6	142.9	2.8	2.5	0.6	242	1	Alive	NA	237	236	271.04	1	No	No	No	Normal	Yes	Current	>High school	Middle	0.631367	236	Negative	5.60227	Q1	2369.48
2416	79	Male	Non-Hispanic Black	9913.45963829838	4636.65	12	2	1999-2000	16	21	25	75	43	5.1	88.4	141.4	4.4	1.4	0.5	205	1	Dead	4	81	81	644.286	2	Yes	Yes	No	Obese	Yes	Former	< High school	Middle	2.02317	81	Negative	6.46814	Q4	927.331
2426	82	Female	Mexican American	2529.84505619068	1708.72	12	1	1999-2000	16	21	5	48	41	5.1	79.6	139.6	5.3	2.1	1.1	224	1	Dead	1	85	85	565.333	3	No	Yes	Yes	Overweight	Yes	Never	< High school	Middle	1.92188	85	Negative	6.33742	Q3	341.743
2429	58	Male	Non-Hispanic Black	20454.7884673912	11078.4	7	2	1999-2000	18	25	18	60	46	12	53	139.4	1.5	1.5	0.5	232	1	Alive	NA	246	245	232	1	No	Yes	No	Underweight	Yes	Current	>High school	High	1.47314	245	Negative	5.44674	Q1	2215.69
2491	82	Male	Non-Hispanic White	14892.2118902615	9848.51	6	2	1999-2000	18	23	22	82	39	10.3	53	133.5	4.5	1.8	0.6	245	1	Dead	1	28	27	612.5	1	No	No	No	Overweight	Yes	Current	>High school	High	1.81443	27	Negative	6.41755	Q4	1969.7
2504	36	Female	Mexican American	16652.005539588	9116.3	3	2	1999-2000	17	24	9	71	42	8.6	35.4	139.3	2.9	1.9	0.5	283	1	Alive	NA	249	248	431.947	3	No	No	No	Overweight	No	Never	< High school	Low	0.740462	248	Negative	6.0683	Q3	1823.26
2529	52	Male	Non-Hispanic Black	25546.4260973979	12639.4	12	2	1999-2000	11	14	18	92	46	6.8	70.7	140.1	5.3	3.9	1	232	1	Alive	NA	243	242	315.282	1	No	No	No	Normal	Yes	Current	>High school	Middle	0.946122	242	Negative	5.75347	Q2	2527.88
2550	28	Male	Mexican American	20406.0314975254	11130.5	13	1	1999-2000	56	35	55	107	51	10.3	70.7	139.2	4.7	1.7	0.5	491	1	Alive	NA	245	244	1357.47	3	No	No	No	Normal	Yes	Never	>High school	Middle	0.266717	244	Negative	7.21338	Q4	2226.1
2551	72	Female	Non-Hispanic Black	11169.5181685922	7415.46	8	2	1999-2000	27	28	21	58	47	10.3	61.9	140.7	3.2	2.7	0.4	276	1	Alive	NA	247	246	327.111	3	No	Yes	No	Overweight	Yes	Never	< High school	High	1.40572	246	Negative	5.7903	Q2	1483.09
2583	70	Female	Non-Hispanic White	57073.7980569692	30161.5	11	2	1999-2000	17	17	21	95	41	6.8	44.2	139.3	5.2	4.8	0.6	278	1	Dead	2	42	41	301.167	3	Yes	Yes	No	Obese	No	Never	< High school	Middle	1.03819	41	Negative	5.70766	Q2	6032.3
2599	85	Female	Mexican American	2025.42415331982	1474.33	3	2	1999-2000	18	19	106	152	40	5.1	53	139.8	2.8	2	0.6	178	1	Dead	1	42	41	249.2	2	No	Yes	No	Normal	No	Former	< High school	Middle	2.13853	41	Negative	5.51826	Q1	294.866
2601	55	Male	Non-Hispanic Black	25550.3868792955	10929.5	7	1	1999-2000	424	281	187	148	37	10.3	70.7	138.3	2.8	1.9	0.6	209	1	Alive	NA	246	245	308	1	No	No	No	Normal	Yes	Current	< High school	Middle	3.5912	245	Positive	5.7301	Q2	2185.9
2617	66	Female	Other	45518.2612300323	21372.9	13	2	1999-2000	22	29	19	43	44	6.8	35.4	139.3	2.5	2	0.4	338	1	Alive	NA	243	242	422.5	3	Yes	No	No	Normal	No	Never	< High school	Low	1.2073	242	Negative	6.04619	Q3	4274.58
2678	78	Female	Non-Hispanic Black	8799.30311291089	6045.8	9	2	1999-2000	23	19	35	66	42	6.8	70.7	141.1	2.9	1.6	0.7	193	1	Dead	7	136	136	349.812	3	Yes	Yes	No	Overweight	Yes	Never	< High school	Middle	1.60113	136	Negative	5.8574	Q2	1209.16
2694	67	Male	Non-Hispanic White	64946.6970689164	31303.7	6	1	1999-2000	50	54	33	103	46	12	70.7	142.2	4.6	2.7	1.1	281	1	Dead	10	105	105	478.741	2	No	No	No	Obese	No	Former	< High school	Middle	1.82086	105	Negative	6.17116	Q3	6260.74
2699	45	Female	Non-Hispanic White	87785.3090578935	43071.8	11	1	1999-2000	18	26	8	59	52	13.7	53	139.6	2.3	2	0.4	213	1	Alive	NA	231	230	244.95	2	No	No	No	Normal	Yes	Former	>High school	Middle	1.2947	230	Negative	5.50105	Q1	8614.37
2790	50	Female	Non-Hispanic Black	20604.0102858971	11264.2	7	2	1999-2000	21	26	15	86	40	8.6	53	139.3	2.5	2.1	0.4	273	1	Alive	NA	242	242	325	3	No	No	No	Obese	No	Never	>High school	Low	1.03913	242	Negative	5.78383	Q2	2252.85
2794	30	Male	Non-Hispanic Black	37281.7677008283	15605.2	8	2	1999-2000	34	26	32	92	47	27.4	79.6	140.1	1.6	1.9	0.4	192	1	Alive	NA	245	244	161.684	3	No	No	No	Overweight	No	Never	>High school	Middle	0.696713	244	Negative	5.08565	Q1	3121.03
2817	59	Male	Non-Hispanic White	87020.4672983637	37672.4	1	1	1999-2000	17	28	38	94	44	6.8	70.7	143.4	3.8	1.3	0.8	184	1	Alive	NA	233	233	537.846	1	No	No	No	Overweight	Yes	Current	< High school	Middle	2.17755	233	Negative	6.28757	Q3	7534.48
2831	61	Male	Other Hispanic	38230.7721870827	17695.4	9	2	1999-2000	23	22	21	111	41	6.8	61.9	137.2	10.1	2.3	1.3	357	1	Dead	8	225	223	1567.7	1	Yes	Yes	No	Obese	Yes	Current	< High school	Low	0.783827	223	Negative	7.35736	Q4	3539.09
2880	64	Male	Non-Hispanic Black	7455.34342078173	3797.79	9	2	1999-2000	41	44	117	114	44	15.4	61.9	139	5.7	3.3	0.9	225	1	Dead	4	55	54	388.636	1	No	No	No	Overweight	Yes	Current	< High school	Middle	1.9546	54	Negative	5.96264	Q2	759.558
2925	81	Male	Non-Hispanic White	14820.4556131346	8490.82	1	2	1999-2000	23	30	17	57	50	12	141.4	139.6	4	1.3	0.3	174	1	Dead	8	93	91	535.385	2	No	Yes	No	Overweight	Yes	Former	>High school	Middle	2.91201	91	Negative	6.28299	Q3	1698.16
2948	67	Male	Non-Hispanic Black	8723.1717215808	4413.31	7	2	1999-2000	21	26	37	113	29	5.1	371.3	139.1	1.9	1.7	0.5	190	1	Dead	10	66	66	212.353	3	No	Yes	No	Obese	Yes	Never	< High school	Middle	2.00071	66	Negative	5.35825	Q1	882.663
2979	81	Male	Non-Hispanic Black	11472.5619110759	5649.66	9	1	1999-2000	26	29	15	62	42	5.1	123.8	140.2	2.6	1.2	0.7	263	1	Dead	1	103	102	569.833	2	No	Yes	Yes	Normal	No	Former	< High school	Middle	1.75162	102	Negative	6.34534	Q3	1129.93
3045	73	Female	Non-Hispanic Black	13117.032560202	8432.49	7	1	1999-2000	15	16	24	82	41	6.8	61.9	142.1	5.9	2.2	0.6	251	1	Dead	2	64	64	673.136	1	No	Yes	No	Obese	Yes	Current	< High school	Low	1.2015	64	Negative	6.51195	Q4	1686.5
3048	27	Male	Other	75078.2808777429	34625.2	11	1	1999-2000	18	23	20	65	51	6.8	61.9	138.4	3.9	2.5	0.5	263	1	Alive	NA	230	228	410.28	1	No	No	No	Normal	Yes	Current	>High school	Middle	0.556544	228	Negative	6.01684	Q2	6925.03
3116	57	Male	Mexican American	11997.5176916814	6454.2	6	1	1999-2000	24	23	43	126	44	10.3	35.4	139.8	3.3	1.8	0.4	212	1	Alive	NA	229	228	388.667	3	No	Yes	No	Overweight	No	Never	< High school	Middle	1.2623	228	Negative	5.96272	Q2	1290.84
3124	76	Male	Non-Hispanic White	17826.9735559664	7456.01	4	2	1999-2000	21	25	17	51	40	10.3	53	140.9	5.1	1.4	0.7	208	1	Dead	1	51	50	757.714	3	No	No	Yes	Normal	Yes	Never	< High school	Low	1.99334	50	Negative	6.63031	Q4	1491.2
3130	35	Female	Non-Hispanic Black	39277.1741086761	17558.2	8	1	1999-2000	12	19	14	48	46	5.1	44.2	138	2.6	2.6	0.4	258	1	Alive	NA	242	241	258	1	No	No	No	Obese	No	Current	< High school	High	0.744066	241	Negative	5.55296	Q1	3511.63
3204	19	Male	Non-Hispanic White	31454.7654882989	14623	2	1	1999-2000	13	19	14	62	47	18.8	79.6	137.6	2.8	1.8	0.5	187	1	Alive	NA	232	231	290.889	NA	No	Yes	No	Obese	Yes	Current	>High school	Low	0.535419	231	Negative	5.67294	Q2	2924.59
3344	63	Male	Other	23659.2802354973	9230.15	1	3	1999-2000	40	38	24	71	44	12	79.6	138.4	5.6	1.6	0.7	277	1	Alive	NA	240	239	969.5	3	No	No	No	Overweight	No	Never	>High school	Middle	1.36651	239	Negative	6.87678	Q4	1846.03
3408	67	Male	Non-Hispanic White	40250.4407166443	20954.3	7	1	1999-2000	32	25	31	50	44	15.4	79.6	140.2	2.2	1.9	0.8	178	1	Dead	1	215	214	206.105	3	No	No	No	Overweight	Yes	Never	>High school	Middle	1.66349	214	Negative	5.32839	Q1	4190.86
3423	61	Female	Non-Hispanic Black	13455.8837713389	7317.43	5	2	1999-2000	12	14	24	105	40	3.4	44.2	140.7	5	2.2	0.9	316	1	Alive	NA	241	240	718.182	3	Yes	Yes	No	Obese	Yes	Never	< High school	Middle	0.780154	240	Negative	6.57672	Q4	1463.49
3476	47	Male	Non-Hispanic Black	15581.8743013814	8322.08	9	2	1999-2000	65	46	318	68	47	18.8	70.7	138.5	3.1	0.8	0.8	201	1	Alive	NA	238	237	778.875	2	No	No	No	Normal	Yes	Former	>High school	Middle	1.33414	237	Negative	6.65785	Q4	1664.42
3538	71	Male	Non-Hispanic Black	7180.08478003987	3691.63	9	2	1999-2000	18	17	20	68	42	17.1	97.2	136.5	2.2	1.8	0.4	246	1	Alive	NA	241	241	300.667	3	Yes	No	No	Overweight	Yes	Never	>High school	Middle	1.15647	241	Negative	5.706	Q2	738.327
3566	67	Female	Other Hispanic	8624.55029978011	5331.49	9	2	1999-2000	13	20	13	90	42	6.8	61.9	140.4	4.5	1.9	0.5	189	1	Alive	NA	239	239	447.632	3	No	No	No	Overweight	Yes	Never	< High school	Middle	1.9664	239	Negative	6.10397	Q3	1066.3
3579	18	Male	Mexican American	2475.44916273584	1620.8	2	2	1999-2000	19	24	19	98	50	13.7	79.6	138.6	4.8	1.4	0.6	289	1	Alive	NA	246	245	990.857	NA	No	No	No	Normal	Yes	Current	>High school	Low	0.342933	245	Negative	6.89857	Q4	324.159
3596	48	Female	Non-Hispanic Black	26716.850598079	14144.8	1	1	1999-2000	15	19	16	139	42	8.6	70.7	136.6	4.9	4.9	1.3	380	1	Alive	NA	233	231	380	1	Yes	No	No	Obese	Yes	Current	>High school	Middle	0.619677	231	Negative	5.94017	Q2	2828.95
3614	62	Female	Other Hispanic	53110.8758273992	23984.9	8	2	1999-2000	57	61	69	82	42	6.8	61.9	135.8	4.4	3.6	0.8	216	1	Alive	NA	247	246	264	3	No	No	No	Obese	No	Never	>High school	Low	2.31916	246	Negative	5.57595	Q1	4796.98
3668	79	Female	Other Hispanic	59007.2606942454	33398.4	7	2	1999-2000	16	22	18	75	39	6.8	53	139.3	4.4	1.5	0.8	263	1	Dead	10	55	54	771.467	3	No	Yes	No	Normal	No	Never	>High school	Middle	1.65209	54	Negative	6.64829	Q4	6679.67
3690	69	Male	Non-Hispanic Black	7180.08478003987	4190.52	9	2	1999-2000	29	48	156	92	31	13.7	88.4	128.9	0.6	1	0.4	73	1	Dead	10	4	3	43.8	2	Yes	Yes	No	Overweight	Yes	Former	>High school	High	8.42497	3	Positive	3.77963	Q1	838.103
3699	38	Male	Non-Hispanic White	144466.089317001	65974.9	2	1	1999-2000	13	20	17	82	52	5.1	53	144.1	2.8	3.7	0.6	300	1	Alive	NA	232	231	227.027	1	No	No	No	Underweight	Yes	Current	>High school	Low	0.70262	231	Negative	5.42507	Q1	13195
3702	58	Female	Non-Hispanic White	76538.9453261525	40020.8	12	2	1999-2000	15	16	24	124	40	5.1	53	142.8	3.4	1.6	0.4	266	1	Dead	5	150	148	565.25	1	No	No	No	Normal	Yes	Current	< High school	High	0.900784	148	Negative	6.33727	Q3	8004.17
3769	80	Female	Non-Hispanic Black	14236.520301607	8800.68	9	1	1999-2000	11	19	25	73	42	6.8	70.7	140.9	3.5	1.7	0.4	376	1	Dead	6	185	185	774.118	1	No	Yes	No	Obese	Yes	Current	>High school	Middle	1.21888	185	Negative	6.65172	Q4	1760.14
3780	66	Male	Mexican American	2541.66778765683	1555.88	4	1	1999-2000	28	33	104	80	48	37.6	79.6	136.7	4.5	1	0.6	97	1	Dead	10	114	114	436.5	3	Yes	Yes	Yes	Overweight	Yes	Never	< High school	Middle	4.24333	114	Negative	6.07879	Q3	311.176
3792	63	Female	Non-Hispanic Black	7992.41551239617	4771.89	9	2	1999-2000	14	19	30	87	45	8.6	61.9	145.1	5.3	2.7	0.7	353	1	Alive	NA	239	238	692.926	3	No	Yes	No	Overweight	No	Never	>High school	Middle	0.906265	238	Negative	6.54092	Q4	954.378
3798	75	Male	Non-Hispanic Black	8974.76270313333	4614.37	4	2	1999-2000	12	18	39	51	41	8.6	106.1	139.9	3	1.1	0.5	184	1	Dead	1	105	104	501.818	2	No	Yes	No	Obese	Yes	Former	< High school	Middle	2.118	104	Negative	6.21824	Q3	922.873
3802	73	Male	Non-Hispanic Black	9988.64074291404	4934.02	5	2	1999-2000	31	33	29	132	41	12	79.6	139.5	3.5	1.6	0.5	251	1	Dead	2	181	180	549.062	3	No	Yes	No	Overweight	Yes	Never	< High school	Low	1.72378	180	Negative	6.30821	Q3	986.804
3854	21	Female	Non-Hispanic White	6272.82775006642	2607.79	4	2	1999-2000	49	35	18	55	45	12	44.2	139.5	5.5	2	1.4	207	1	Alive	NA	237	236	569.25	3	No	No	No	Overweight	No	Never	>High school	Low	0.507246	236	Negative	6.34432	Q3	521.558
3884	57	Female	Non-Hispanic Black	27237.7865243334	12268.7	4	2	1999-2000	9	12	24	103	42	6.8	53	144.8	5	2.9	0.7	233	1	Dead	1	233	233	401.724	1	No	No	No	Obese	No	Current	< High school	Middle	0.978541	233	Negative	5.99577	Q2	2453.73
3925	64	Female	Other Hispanic	8803.56628804071	6045.8	9	2	1999-2000	14	14	19	77	37	10.3	44.2	139.2	6.5	2.5	0.6	319	1	Dead	8	23	22	829.4	2	Yes	Yes	Yes	Obese	Yes	Former	< High school	Low	0.750677	22	Negative	6.7207	Q4	1209.16
3949	52	Female	Other Hispanic	19427.6419404459	10237.9	9	2	1999-2000	18	17	23	87	43	8.6	53	134	2.7	3.1	0.4	229	1	Alive	NA	239	238	199.452	3	No	Yes	No	Overweight	No	Never	< High school	Low	0.909872	238	Negative	5.29557	Q1	2047.58
4015	41	Male	Non-Hispanic Black	25030.1138678413	11907.5	8	1	1999-2000	26	22	38	121	44	3.4	70.7	139.8	3.5	2.1	0.4	363	1	Alive	NA	240	239	605	3	No	No	No	Overweight	Yes	Never	>High school	High	0.487319	239	Negative	6.40523	Q4	2381.5
4096	81	Male	Non-Hispanic White	12470.7900379993	7173.38	1	3	1999-2000	18	19	23	89	45	8.6	70.7	140.5	3	1.7	0.7	203	1	Alive	NA	241	241	358.235	2	No	No	No	Overweight	Yes	Former	>High school	High	1.78693	241	Negative	5.88119	Q2	1434.68
4106	70	Male	Non-Hispanic Black	12636.9129734507	6995.66	9	1	1999-2000	12	13	36	92	48	8.6	106.1	141	7.4	1.8	0.8	276	1	Dead	1	49	48	1134.67	1	No	Yes	No	Overweight	No	Current	>High school	Low	0.951791	48	Negative	7.03409	Q4	1399.13
4116	43	Male	Non-Hispanic Black	22150.0863704804	10785.5	7	2	1999-2000	13	13	30	97	44	12	79.6	138.9	3.8	2.1	0.7	216	1	Dead	5	23	23	390.857	3	No	Yes	No	Overweight	Yes	Never	>High school	High	0.717772	23	Negative	5.96834	Q2	2157.11
4122	51	Female	Non-Hispanic Black	25757.0551290653	14300.9	12	2	1999-2000	12	12	22	80	40	3.4	53	136.8	2.4	2.3	0.6	251	1	Alive	NA	243	243	261.913	1	No	Yes	No	Obese	Yes	Current	>High school	Low	0.703861	243	Negative	5.56801	Q1	2860.19
4132	19	Female	Mexican American	2788.06834617707	1636.58	4	1	1999-2000	16	21	12	109	43	8.6	44.2	136.9	5.6	1.7	0.4	600	1	Alive	NA	248	247	1976.47	NA	No	No	No	Normal	Yes	Current	>High school	Low	0.16625	247	Negative	7.58907	Q4	327.316
4197	76	Male	Non-Hispanic White	36975.8099048499	21370.8	10	1	1999-2000	27	28	22	53	43	13.7	70.7	139.7	3.9	2.3	0.6	266	1	Dead	6	61	61	451.043	2	No	Yes	Yes	Obese	Yes	Former	>High school	Middle	1.5396	61	Negative	6.11156	Q3	4274.17
4225	29	Male	Mexican American	21103.3522018862	11541	4	2	1999-2000	22	23	18	75	47	8.6	61.9	141.7	2.7	2.1	0.6	214	1	Alive	NA	237	236	275.143	2	No	No	No	Overweight	Yes	Former	>High school	Middle	0.664509	236	Negative	5.61729	Q1	2308.2
4255	61	Female	Non-Hispanic White	47869.0929660463	21006.1	8	2	1999-2000	16	19	11	64	42	6.8	44.2	140.9	4.6	1.7	0.5	255	1	Alive	NA	245	244	690	3	No	No	No	Overweight	Yes	Never	>High school	Middle	1.13627	244	Positive	6.53669	Q4	4201.23
4269	33	Male	Non-Hispanic White	107250.118466597	53755.5	5	1	1999-2000	41	27	20	75	44	12	79.6	142.2	1.2	1.8	0.4	233	1	Alive	NA	234	233	155.333	3	No	No	No	Overweight	No	Never	>High school	Low	0.597214	233	Negative	5.04557	Q1	10751.1
4368	38	Male	Other	43903.5022720583	20785.3	5	1	1999-2000	19	25	12	51	47	12	53	142.4	2.2	1.4	0.4	211	1	Alive	NA	232	231	331.571	2	No	No	No	Underweight	Yes	Former	>High school	Low	1.03291	231	Positive	5.80384	Q2	4157.06
4373	72	Female	Non-Hispanic Black	14405.6144955338	7415.46	8	2	1999-2000	20	25	17	106	39	6.8	61.9	139.3	4	1.7	0.5	222	1	Dead	10	216	215	522.353	3	No	Yes	No	Obese	No	Never	< High school	Middle	1.81303	215	Negative	6.25834	Q3	1483.09
4393	75	Female	Non-Hispanic White	47965.0158678282	25308.7	10	1	1999-2000	23	25	223	135	42	6.8	53	141.6	4	2.7	0.7	241	1	Dead	2	67	66	357.037	1	No	No	No	Overweight	Yes	Current	< High school	High	1.62226	66	Negative	5.87784	Q2	5061.74
4396	60	Male	Non-Hispanic Black	9328.22552466892	4897.93	7	1	1999-2000	24	36	10	76	44	8.6	53	145.5	3.3	1.1	0.3	213	1	Dead	10	191	190	639	3	No	No	No	Normal	No	Never	< High school	Low	2.06999	190	Negative	6.4599	Q4	979.586
4430	65	Male	Non-Hispanic Black	10169.902721566	4636.65	12	2	1999-2000	9	18	45	74	44	3.4	97.2	135.7	2.7	2.9	0.8	310	1	Alive	NA	243	242	288.621	1	No	No	No	Overweight	Yes	Current	>High school	Low	1.25806	242	Negative	5.66511	Q2	927.331
4452	74	Female	Non-Hispanic Black	15445.1906114973	10606.9	11	2	1999-2000	6	18	9	57	47	5.1	88.4	143.7	1.7	1.6	0.3	247	1	Dead	1	21	19	262.438	2	No	Yes	No	Normal	No	Former	< High school	High	2.20157	19	Negative	5.57001	Q1	2121.38
4608	46	Male	Non-Hispanic Black	29596.9909984534	13320.1	9	1	1999-2000	23	27	18	97	48	10.3	53	140.9	3.2	2.7	0.7	206	1	Alive	NA	229	229	244.148	3	No	No	No	Normal	Yes	Never	< High school	Low	1.25716	229	Negative	5.49778	Q1	2664.01
4621	69	Male	Non-Hispanic White	74381.7301736474	31924.9	11	1	1999-2000	18	17	29	60	42	6.8	79.6	138.9	5.1	3.1	0.9	287	1	Dead	6	215	214	472.161	2	Yes	No	No	Overweight	No	Former	< High school	Middle	0.963341	214	Negative	6.15732	Q3	6384.99
4666	67	Male	Other	46294.5529648141	22783.5	8	1	1999-2000	33	27	40	64	50	6.8	53	143.8	2.8	1	0.3	284	1	Alive	NA	243	242	795.2	2	No	Yes	No	Normal	Yes	Former	>High school	High	1.10883	242	Negative	6.67859	Q4	4556.7
4720	31	Female	Mexican American	15732.6160312336	7821.03	13	2	1999-2000	17	20	7	88	43	5.1	35.4	138	3.9	2.9	0.6	263	1	Alive	NA	243	242	353.69	3	No	No	No	Normal	No	Never	< High school	Middle	0.571757	242	Negative	5.86842	Q2	1564.21
4783	57	Female	Non-Hispanic White	52262.4434340805	26062.9	9	2	1999-2000	54	41	99	80	44	6.8	53	138.5	2.5	1.3	0.3	181	1	Alive	NA	239	239	348.077	2	No	Yes	No	Overweight	Yes	Former	>High school	High	1.75705	239	Positive	5.85242	Q2	5212.58
4834	50	Female	Other	73382.1438689968	33994.2	11	1	1999-2000	20	19	30	92	45	5.1	53	142	5.2	3	0.8	313	1	Alive	NA	230	229	542.533	3	No	No	No	Normal	No	Never	< High school	Middle	0.678679	229	Negative	6.29625	Q3	6798.84
4867	72	Female	Non-Hispanic Black	14524.9842661528	9979.78	5	1	1999-2000	12	23	10	130	47	5.1	35.4	137.7	6.9	3.3	0.6	371	1	Dead	10	87	87	775.727	3	No	Yes	No	Overweight	Yes	Never	>High school	Middle	1.28853	87	Negative	6.6538	Q4	1995.96
4892	37	Male	Non-Hispanic Black	39033.5474224621	17479.2	10	2	1999-2000	19	22	21	70	42	5.1	79.6	138.7	3.9	3.2	0.8	266	1	Alive	NA	234	234	324.188	3	No	No	No	Overweight	Yes	Never	< High school	Low	0.702047	234	Negative	5.78132	Q2	3495.84
4901	39	Male	Mexican American	23500.8285767788	12632.5	6	1	1999-2000	49	33	65	117	49	10.3	61.9	140.9	3	2.9	0.8	244	1	Alive	NA	229	228	252.414	2	No	No	Yes	Obese	Yes	Former	< High school	Middle	0.753513	228	Negative	5.53107	Q1	2526.5
4903	52	Male	Non-Hispanic White	31920.6381068861	15975.1	3	2	1999-2000	51	27	38	103	46	6.8	61.9	141.3	5.6	2.7	0.7	303	1	Alive	NA	248	248	628.444	2	No	Yes	No	Obese	Yes	Former	< High school	Low	0.648843	248	Negative	6.44325	Q4	3195.02
4945	62	Male	Non-Hispanic White	43962.0773643738	22982.1	8	1	1999-2000	23	20	16	91	47	8.6	79.6	141.1	4.3	1.9	0.4	215	1	Dead	2	235	235	486.579	2	No	Yes	No	Normal	Yes	Former	>High school	High	1.20259	235	Negative	6.1874	Q3	4596.41
5111	44	Female	Non-Hispanic Black	19296.9195352823	11081.5	7	1	1999-2000	13	18	20	46	41	3.4	53	139.4	4.2	1.3	0.5	208	1	Alive	NA	245	243	672	1	No	Yes	No	Normal	No	Current	>High school	Middle	1.05606	243	Negative	6.51026	Q4	2216.3
5113	54	Male	Non-Hispanic White	90816.9843940349	38793.1	9	1	1999-2000	36	31	142	73	47	22.2	70.7	138.6	4.8	1.9	0.6	275	1	Alive	NA	230	229	694.737	3	No	No	No	Obese	Yes	Never	< High school	Low	1.01455	229	Negative	6.54353	Q4	7758.63
5124	60	Male	Mexican American	4390.13196547106	2687.41	10	1	1999-2000	30	23	35	109	45	6.8	35.4	139.8	7.4	3.3	0.7	399	1	Alive	NA	247	246	894.727	1	No	Yes	No	Obese	Yes	Current	< High school	Low	0.63146	246	Negative	6.79652	Q4	537.483
5181	64	Female	Non-Hispanic Black	8799.30311291089	5040.41	9	2	1999-2000	96	69	271	95	48	6.8	88.4	140.2	7.2	5.1	0.7	459	1	Dead	2	111	109	648	2	Yes	Yes	No	Obese	Yes	Former	< High school	Middle	0.981931	109	Negative	6.47389	Q4	1008.08
5219	35	Female	Non-Hispanic Black	34050.407897902	15284.1	7	2	1999-2000	13	11	28	87	42	8.6	53	136.7	5.4	3.5	0.8	285	1	Alive	NA	246	245	439.714	1	No	No	No	Overweight	No	Current	< High school	Middle	0.374666	245	Negative	6.08613	Q3	3056.82
5256	35	Male	Non-Hispanic Black	33504.3249247515	14024	4	2	1999-2000	34	34	20	70	42	23.9	79.6	144.3	1.2	1.3	0.2	172	1	Alive	NA	237	236	158.769	3	No	No	No	Normal	No	Never	>High school	High	1.18653	236	Negative	5.06745	Q1	2804.8
5259	34	Male	Non-Hispanic Black	53131.7693723258	22052.3	2	1	1999-2000	19	21	19	91	45	12	70.7	141.6	2.7	3.4	0.6	212	1	Alive	NA	232	230	168.353	1	No	Yes	No	Overweight	No	Current	>High school	Middle	0.772655	230	Negative	5.12606	Q1	4410.45
5310	82	Male	Non-Hispanic White	11490.3549840463	7138.84	7	2	1999-2000	18	19	32	81	46	13.7	70.7	134.3	5.2	1.6	0.6	230	1	Dead	3	139	138	747.5	2	No	Yes	No	Normal	Yes	Former	>High school	High	1.59663	138	Negative	6.61673	Q4	1427.77
5314	41	Female	Mexican American	7163.31531319523	4193.35	13	1	1999-2000	16	14	43	112	44	10.3	26.5	137.8	5.1	1.6	0.6	245	1	Alive	NA	236	235	780.938	3	Yes	No	No	Obese	No	Never	< High school	High	0.585714	235	Negative	6.6605	Q4	838.669
5353	40	Female	Non-Hispanic Black	25504.3249581089	13502.8	8	2	1999-2000	23	27	21	76	40	10.3	53	136.2	2.1	2.4	0.8	373	1	Alive	NA	245	244	326.375	2	No	No	No	Obese	No	Former	>High school	Middle	0.603741	244	Negative	5.78805	Q2	2700.56
5362	25	Female	Non-Hispanic White	55406.6631058221	23038.8	9	2	1999-2000	41	28	40	85	44	6.8	53	137.2	3.6	2	0.4	252	1	Alive	NA	238	238	453.6	3	No	No	No	Normal	Yes	Never	>High school	High	0.433816	238	Negative	6.11722	Q3	4607.77
5364	40	Male	Non-Hispanic Black	22795.5757120914	10979.4	4	2	1999-2000	31	22	64	81	39	8.6	61.9	144.1	4.1	2.8	0.8	188	1	Alive	NA	237	236	275.286	3	No	Yes	No	Obese	Yes	Never	>High school	High	0.840706	236	Negative	5.61781	Q1	2195.88
5480	49	Male	Other	95295.6409014345	46066.6	8	1	1999-2000	28	25	32	106	52	6.8	44.2	142.3	3.1	1.7	0.4	264	1	Dead	5	3	2	481.412	3	No	Yes	No	Normal	Yes	Never	>High school	Middle	0.876906	2	Negative	6.17672	Q3	9213.32
5503	76	Male	Mexican American	2101.02184858857	1363.95	5	2	1999-2000	21	16	30	99	43	13.7	79.6	135.8	7	1.8	0.6	206	1	Alive	NA	242	241	801.111	2	No	No	No	Overweight	Yes	Former	< High school	Middle	1.28812	241	Negative	6.686	Q4	272.79
5547	44	Male	Other Hispanic	35845.5177108576	17605.6	4	2	1999-2000	40	30	26	93	42	6.8	70.7	135.1	2.5	1.7	0.3	223	1	Alive	NA	237	235	327.941	1	Yes	Yes	No	Obese	Yes	Current	>High school	Middle	0.935921	235	Negative	5.79283	Q2	3521.13
5562	64	Male	Non-Hispanic White	28092.8631059405	14375.7	7	1	1999-2000	19	26	21	128	45	10.3	61.9	138.6	3.5	3.6	1.4	297	1	Dead	1	171	171	288.75	1	No	No	No	Normal	Yes	Current	< High school	Middle	1.28535	171	Negative	5.66556	Q2	2875.14
5589	39	Male	Other Hispanic	42052.7993742373	17809.2	9	2	1999-2000	18	16	22	165	42	15.4	97.2	130.5	6	2.9	0.6	251	1	Dead	2	184	183	519.31	2	Yes	No	No	Overweight	Yes	Former	< High school	Middle	0.585969	183	Negative	6.2525	Q3	3561.85
5700	78	Female	Non-Hispanic Black	9074.39235320766	6045.8	9	2	1999-2000	15	26	67	78	41	12	79.6	140.7	1.5	1.1	0.3	134	1	Dead	2	13	12	182.727	3	Yes	Yes	Yes	Normal	Yes	Never	< High school	Middle	3.90767	12	Negative	5.20799	Q1	1209.16
5775	34	Female	Non-Hispanic Black	31880.8307321957	15573.8	4	2	1999-2000	8	12	16	50	45	25.7	44.2	136.7	2.5	1.5	0.3	298	1	Alive	NA	237	237	496.667	1	No	No	No	Normal	Yes	Current	>High school	High	0.48406	237	Negative	6.20792	Q3	3114.77
5801	27	Female	Non-Hispanic Black	35268.378098438	16283.3	8	1	1999-2000	21	74	17	61	46	13.7	44.2	139.9	2	2.2	0.4	255	1	Alive	NA	240	240	231.818	3	No	No	No	Normal	No	Never	>High school	High	1.7098	240	Negative	5.44595	Q1	3256.67
5806	67	Male	Non-Hispanic White	39587.0845219259	20694.9	6	1	1999-2000	31	26	28	73	39	6.8	70.7	142.5	3.5	1.6	0.4	238	1	Alive	NA	229	228	520.625	2	No	No	No	Obese	Yes	Former	>High school	High	1.31459	228	Negative	6.25503	Q3	4138.99
5826	61	Female	Non-Hispanic Black	9074.39235320766	4561.98	9	2	1999-2000	20	19	40	137	45	8.6	44.2	135.5	3.3	1.5	0.5	237	1	Alive	NA	239	239	521.4	3	No	Yes	No	Normal	Yes	Never	< High school	High	1.0935	239	Negative	6.25652	Q3	912.396
5843	56	Male	Mexican American	11020.4303992163	5743.51	6	2	1999-2000	12	14	27	128	40	6.8	168	135.9	6.3	3.9	0.8	242	1	Dead	1	52	51	390.923	2	Yes	Yes	No	Normal	Yes	Former	< High school	Low	0.935212	51	Negative	5.96851	Q2	1148.7
5861	74	Male	Other	14238.2054702359	6774.8	5	1	1999-2000	18	31	36	52	45	8.6	97.2	146	1.1	1	0.5	154	1	Dead	2	20	20	169.4	1	Yes	Yes	No	Normal	Yes	Current	>High school	Low	3.51105	20	Negative	5.13226	Q1	1354.96
5868	47	Female	Non-Hispanic Black	26252.8841394556	13923.9	7	1	1999-2000	15	18	49	80	41	6.8	53	140.8	2.3	2.3	0.8	270	1	Alive	NA	246	245	270	1	No	Yes	No	Normal	Yes	Current	< High school	High	0.809023	245	Negative	5.59842	Q1	2784.78
5874	58	Female	Other Hispanic	19427.6419404459	10237.9	9	2	1999-2000	25	23	26	94	42	10.3	61.9	138.2	5.2	1.9	0.5	240	1	Alive	NA	244	244	656.842	2	No	Yes	No	Obese	No	Former	< High school	High	1.11167	244	Negative	6.48744	Q4	2047.58
5882	85	Female	Non-Hispanic Black	11431.8822704345	7854.58	5	2	1999-2000	15	27	22	99	41	6.8	79.6	144.2	2.8	2.2	0.7	256	1	Dead	1	33	33	325.818	2	No	Yes	No	Normal	No	Former	< High school	Low	2.31471	33	Negative	5.78634	Q2	1570.92
5891	77	Male	Non-Hispanic Black	13082.6934705666	6726.46	5	1	1999-2000	13	20	16	96	44	8.6	123.8	140.7	1.7	1.5	0.4	240	1	Dead	1	147	147	272	1	No	Yes	No	Normal	Yes	Current	< High school	Low	1.77966	147	Negative	5.6058	Q1	1345.29
5896	36	Female	Non-Hispanic Black	24167.3118559222	12459.5	9	2	1999-2000	19	21	26	79	37	5.1	44.2	136.7	2.8	1.6	0.3	428	1	Alive	NA	239	238	749	1	No	No	No	Obese	No	Current	>High school	Middle	0.40523	238	Negative	6.61874	Q4	2491.91
5924	82	Female	Other	27130.1687232145	12884.2	10	1	1999-2000	26	27	34	86	47	13.7	44.2	139.3	3.7	1.7	0.5	335	1	Dead	10	201	200	729.118	3	No	Yes	No	Normal	No	Never	< High school	Low	1.29612	200	Negative	6.59184	Q4	2576.84
5947	83	Female	Non-Hispanic Black	10780.2755445088	6664.11	4	2	1999-2000	17	29	14	109	41	8.6	97.2	149.6	5.5	1.7	0.6	210	1	Dead	1	78	78	679.412	1	No	Yes	No	Obese	No	Current	< High school	Middle	2.77992	78	Negative	6.52123	Q4	1332.82
5984	74	Male	Non-Hispanic White	21691.1888400275	10852.5	5	2	1999-2000	31	28	133	105	40	15.4	70.7	138.4	4.2	1.3	0.8	186	1	Dead	1	15	14	600.923	3	Yes	Yes	No	Normal	Yes	Never	< High school	Middle	2.00076	14	Negative	6.39847	Q3	2170.49
6051	65	Male	Non-Hispanic Black	9205.3267044558	4732.91	7	2	1999-2000	24	23	24	56	41	8.6	70.7	139.7	1.8	1.9	0.5	158	1	Alive	NA	230	229	149.684	3	Yes	Yes	No	Overweight	Yes	Never	>High school	Low	1.93143	229	Negative	5.00853	Q1	946.582
6067	39	Female	Non-Hispanic Black	33551.999911157	14896.9	9	2	1999-2000	12	19	13	78	40	6.8	61.9	137.1	2.5	3	0.6	308	1	Alive	NA	239	238	256.667	1	No	No	No	Obese	Yes	Current	>High school	Low	0.694507	238	Negative	5.54778	Q1	2979.37
6072	83	Male	Other Hispanic	26067.733494601	13296.9	2	1	1999-2000	28	29	23	81	45	13.7	88.4	138.4	3.6	2.3	0.5	174	1	Dead	5	79	79	272.348	3	Yes	Yes	No	Overweight	Yes	Never	< High school	Low	2.61425	79	Negative	5.60708	Q1	2659.38
6090	55	Male	Non-Hispanic White	80620.441288912	40329.2	8	2	1999-2000	24	22	23	94	45	6.8	70.7	140.4	7.5	4.3	0.7	293	1	Dead	2	138	138	511.047	1	No	No	Yes	Overweight	Yes	Current	>High school	Middle	0.84297	138	Negative	6.23646	Q3	8065.85
6094	63	Male	Non-Hispanic Black	7180.08478003987	3437.31	9	2	1999-2000	13	18	39	117	44	6.8	141.4	139.7	4.3	3.5	0.7	273	1	Dead	1	229	228	335.4	3	No	Yes	No	Overweight	Yes	Never	< High school	Middle	1.15207	228	Negative	5.81532	Q2	687.461
6138	70	Male	Non-Hispanic White	13034.9457380822	6320.45	9	2	1999-2000	17	25	27	77	43	10.3	53	137.3	2.1	1.2	0.4	165	1	Dead	10	26	25	288.75	2	Yes	Yes	No	Overweight	Yes	Former	< High school	Middle	2.57235	25	Negative	5.66556	Q2	1264.09
6173	85	Female	Non-Hispanic Black	11431.8822704345	7203.21	5	2	1999-2000	8	10	26	75	39	3.4	106.1	138.3	5.7	0.7	0.1	255	1	Dead	1	8	8	2076.43	3	Yes	Yes	No	Obese	No	Never	< High school	Low	1.17851	8	Negative	7.6384	Q4	1440.64
6299	76	Female	Non-Hispanic White	40469.1428167913	21386.5	4	2	1999-2000	20	21	24	80	42	5.1	70.7	138.3	4	1.8	0.7	217	1	Dead	7	117	115	482.222	3	Yes	Yes	Yes	Obese	No	Never	< High school	High	1.64459	115	Negative	6.17841	Q3	4277.3
6309	80	Female	Other	16502.0858371521	8115.53	9	2	1999-2000	16	21	16	85	42	10.3	88.4	136.7	3.6	2.2	0.5	253	1	Dead	1	48	47	414	3	No	Yes	No	Obese	No	Never	< High school	Low	1.66008	47	Negative	6.02587	Q3	1623.11
6321	46	Male	Non-Hispanic Black	19666.5425241926	8641.1	9	2	1999-2000	36	20	68	74	45	8.6	79.6	139.2	4.9	2.5	0.6	365	1	Alive	NA	239	238	715.4	1	No	Yes	No	Normal	Yes	Current	< High school	Low	0.420091	238	Negative	6.57284	Q4	1728.22
6445	81	Male	Non-Hispanic White	16065.725199334	9981.46	12	1	1999-2000	15	24	35	97	46	10.3	97.2	139.1	4.5	1.3	0.6	351	1	Dead	1	64	63	1215	2	No	Yes	Yes	Overweight	Yes	Former	>High school	Middle	1.43002	63	Negative	7.1025	Q4	1996.29
6461	66	Female	Other Hispanic	47720.4493289607	21550.6	8	1	1999-2000	19	16	15	63	44	8.6	35.4	145.4	2.5	2.1	0.3	321	1	Alive	NA	241	240	382.143	3	No	Yes	No	Obese	No	Never	>High school	High	0.754713	240	Negative	5.94579	Q2	4310.12
6529	81	Female	Other Hispanic	17548.4904170766	9425.08	9	2	1999-2000	11	21	15	88	40	6.8	70.7	138.7	5.9	1.4	0.7	353	1	Dead	10	70	70	1487.64	3	No	Yes	No	Normal	Yes	Never	< High school	Middle	1.45289	70	Negative	7.30495	Q4	1885.02
6545	51	Male	Mexican American	9233.11993279489	5257.52	13	1	1999-2000	111	65	86	122	41	17.1	44.2	140	2.6	1.9	0.6	158	1	Dead	2	178	178	216.211	2	No	No	No	Overweight	Yes	Former	>High school	Middle	1.99143	178	Positive	5.37625	Q1	1051.5
6556	67	Male	Non-Hispanic Black	13308.005830714	6842.3	6	1	1999-2000	21	20	16	70	46	5.1	79.6	143.4	1.6	1.9	0.4	324	1	Alive	NA	229	228	272.842	2	Yes	Yes	No	Obese	Yes	Former	>High school	High	0.902506	228	Negative	5.60889	Q1	1368.46
6562	32	Male	Non-Hispanic Black	31740.1882881533	13796.1	4	2	1999-2000	15	16	20	49	45	10.3	88.4	139.7	1.7	1.8	0.5	301	1	Alive	NA	237	237	284.278	3	No	No	No	Normal	Yes	Never	< High school	Low	0.439195	237	Negative	5.64995	Q1	2759.22
6595	18	Male	Non-Hispanic Black	10110.0703660241	4403.72	2	1	1999-2000	23	28	19	158	49	6.8	70.7	141.2	2.7	2.1	0.8	263	1	Alive	NA	232	230	338.143	NA	No	No	No	Normal	Yes	Current	< High school	Middle	0.399587	230	Negative	5.82347	Q2	880.744
6614	82	Male	Non-Hispanic White	13464.0923315753	7744.74	8	2	1999-2000	21	19	11	99	46	15.4	70.7	138.3	4	10	0.6	141	1	Dead	1	157	157	56.4	2	Yes	Yes	No	Obese	Yes	Former	>High school	Middle	2.41123	157	Negative	4.03247	Q1	1548.95
6618	67	Male	Non-Hispanic Black	11472.5619110759	5230.56	9	1	1999-2000	32	29	27	65	45	6.8	61.9	142.1	2.3	1.3	0.3	231	1	Alive	NA	229	227	408.692	3	No	No	No	Overweight	Yes	Never	< High school	Middle	1.48691	227	Negative	6.01296	Q2	1046.11
6718	39	Female	Other Hispanic	58905.9146307034	26902.5	1	3	1999-2000	53	39	13	55	44	8.6	44.2	136.2	4	2.4	0.5	285	1	Alive	NA	240	239	475	3	No	No	No	Normal	No	Never	>High school	Low	0.733072	239	Negative	6.16331	Q3	5380.5
6781	43	Male	Non-Hispanic Black	37461.2072091568	17993.8	2	1	1999-2000	17	22	25	79	47	8.6	70.7	138.9	2.3	1.7	0.4	193	1	Alive	NA	232	231	261.118	3	No	Yes	No	Overweight	Yes	Never	< High school	Middle	1.1888	231	Negative	5.56497	Q1	3598.77
6807	18	Female	Non-Hispanic Black	7899.7245233134	4591.94	5	1	1999-2000	28	31	12	65	44	6.8	61.9	142.7	3.7	2.9	0.7	358	1	Alive	NA	229	229	456.759	NA	No	No	No	Obese	No	Never	>High school	Low	0.294559	229	Negative	6.12416	Q3	918.388
6835	23	Male	Other	78220.9835865974	37706.1	8	1	1999-2000	24	21	20	81	50	8.6	53	141	2.7	1.8	0.4	292	1	Alive	NA	242	241	438	3	No	No	No	Normal	Yes	Never	>High school	High	0.337644	241	Negative	6.08222	Q3	7541.22
6928	38	Female	Non-Hispanic White	112938.155574965	52883.1	11	2	1999-2000	14	15	22	72	42	5.1	44.2	136.8	3.6	2.3	0.8	305	1	Dead	8	144	142	477.391	1	No	No	No	Obese	Yes	Current	>High school	High	0.499472	142	Negative	6.16834	Q3	10576.6
6938	53	Male	Mexican American	10181.4200583559	5810.37	13	2	1999-2000	181	166	346	132	48	13.7	53	139.6	4.8	3.3	0.8	339	1	Alive	NA	244	243	493.091	3	No	Yes	No	Overweight	Yes	Never	< High school	High	1.92906	243	Negative	6.20069	Q3	1162.07
6944	64	Male	Mexican American	2676.33651353547	1678.93	3	1	1999-2000	37	28	51	112	48	10.3	79.6	135.2	4.2	2.7	0.8	299	1	Dead	10	229	227	465.111	2	No	No	No	Obese	Yes	Former	>High school	Middle	0.985294	227	Negative	6.14228	Q3	335.786
6979	41	Female	Mexican American	6841.90398529747	4059.55	3	2	1999-2000	21	19	11	82	41	5.1	35.4	136.9	3.1	2.6	0.4	327	1	Alive	NA	248	247	389.885	3	No	Yes	No	Obese	No	Never	< High school	Low	0.519852	247	Negative	5.96585	Q2	811.91
7000	73	Male	Non-Hispanic Black	11338.7920527723	5903.34	5	2	1999-2000	26	24	56	128	39	6.8	70.7	138.1	3.9	1.3	0.9	345	1	Dead	10	195	194	1035	2	No	Yes	No	Normal	Yes	Former	< High school	Low	0.995929	194	Negative	6.94216	Q4	1180.67
7024	30	Female	Non-Hispanic Black	56409.282292506	25320.3	2	1	1999-2000	18	17	17	139	45	12	44.2	139.9	5	1.5	0.5	247	1	Alive	NA	231	230	823.333	3	No	No	No	Normal	Yes	Never	< High school	Low	0.486673	230	Positive	6.71336	Q4	5064.05
7062	61	Male	Non-Hispanic Black	14008.9157023029	7755.18	5	1	1999-2000	16	27	22	86	43	5.1	70.7	142.9	1.3	1.7	0.3	228	1	Dead	8	160	160	174.353	2	No	Yes	Yes	Overweight	Yes	Former	< High school	Low	1.80592	160	Negative	5.16108	Q1	1551.04
7063	85	Female	Non-Hispanic Black	9988.40474555759	7221.02	7	2	1999-2000	7	20	34	118	40	10.3	150.3	136.8	2.8	1.1	0.4	205	1	Dead	1	2	2	521.818	2	No	No	No	Obese	No	Former	< High school	Low	3.13434	2	Negative	6.25732	Q3	1444.2
7071	69	Male	Non-Hispanic Black	9986.62169793758	5134.61	8	2	1999-2000	37	49	28	76	42	13.7	70.7	139.3	4.1	2.1	0.6	179	1	Dead	2	132	131	349.476	3	Yes	No	No	Obese	No	Never	>High school	Middle	3.10521	131	Negative	5.85644	Q2	1026.92
7084	45	Female	Non-Hispanic Black	28105.8408898014	14906.7	8	2	1999-2000	23	20	15	84	46	6.8	44.2	137.9	2.8	2.1	0.4	239	1	Alive	NA	244	243	318.667	3	No	No	No	Overweight	No	Never	>High school	High	0.785201	243	Negative	5.76415	Q2	2981.34
7144	55	Male	Non-Hispanic White	104735.303506962	50118.4	2	1	1999-2000	57	92	444	135	45	12	44.2	139.9	3.6	1.8	0.9	171	1	Alive	NA	232	231	342	1	No	No	No	Normal	Yes	Current	>High school	High	3.91938	231	Negative	5.83481	Q2	10023.7
7154	36	Female	Other Hispanic	13943.848103831	6931.8	13	2	1999-2000	18	10	87	120	43	5.1	53	135.8	6	2.4	0.5	587	1	Alive	NA	243	242	1467.5	1	No	No	No	Obese	Yes	Current	< High school	Low	0.144553	242	Negative	7.29132	Q4	1386.36
7167	44	Female	Mexican American	7265.33531091852	4347.35	5	2	1999-2000	35	23	72	103	42	6.8	44.2	137.6	11.2	3.5	0.7	376	1	Alive	NA	233	232	1203.2	3	Yes	Yes	No	Obese	Yes	Never	< High school	Low	0.454945	232	Negative	7.09274	Q4	869.471
7174	45	Male	Non-Hispanic Black	16549.1012356413	8421.93	9	2	1999-2000	47	31	58	109	46	15.4	123.8	139.1	3.3	2.6	0.5	269	1	Alive	NA	238	237	341.423	1	No	No	No	Normal	Yes	Current	< High school	High	0.756437	237	Negative	5.83312	Q2	1684.39
7241	52	Female	Other Hispanic	92804.4562764819	45131.1	12	1	1999-2000	26	23	25	87	46	5.1	61.9	140.2	3.8	1.4	0.4	259	1	Alive	NA	240	239	703	3	No	Yes	No	Overweight	No	Never	>High school	Middle	0.905617	239	Negative	6.55536	Q4	9026.21
7269	79	Male	Mexican American	2227.90976540778	1316.16	13	2	1999-2000	21	24	21	53	44	13.7	114.9	143.2	3	1.7	0.6	209	1	Dead	1	171	171	368.824	2	No	Yes	No	Overweight	Yes	Former	< High school	Middle	1.97962	171	Negative	5.91032	Q2	263.233
7342	75	Male	Non-Hispanic White	34179.9084949044	18429.1	6	2	1999-2000	26	28	28	62	47	13.7	88.4	137.3	3.7	1.7	0.7	255	1	Dead	1	65	65	555	2	No	No	Yes	Normal	Yes	Former	>High school	Middle	1.61507	65	Negative	6.31897	Q3	3685.83
7347	85	Male	Non-Hispanic White	11796.9272850153	7813.92	4	2	1999-2000	22	21	17	58	42	6.8	79.6	140.3	3.8	2.5	0.9	257	1	Dead	1	51	50	390.64	2	No	No	No	Normal	Yes	Former	>High school	Middle	1.48079	50	Negative	5.96779	Q2	1562.78
7393	56	Male	Non-Hispanic Black	23036.8216841868	10904.7	4	2	1999-2000	22	33	155	88	38	10.3	79.6	142.3	3.9	1.9	1	255	1	Dead	1	123	122	523.421	3	No	Yes	No	Overweight	Yes	Never	< High school	Middle	1.54508	122	Negative	6.26039	Q3	2180.94
7398	78	Female	Non-Hispanic Black	14453.4525878848	8003.64	11	2	1999-2000	14	18	33	126	41	3.4	70.7	142.6	4.9	1.4	0.6	259	1	Dead	5	121	121	906.5	3	Yes	No	No	Obese	No	Never	< High school	Low	1.44878	121	Negative	6.80959	Q4	1600.73
7411	70	Female	Non-Hispanic Black	9738.22714307779	7040.16	4	2	1999-2000	21	26	25	67	43	17.1	61.9	143	2.4	1.8	0.4	263	1	Alive	NA	237	236	350.667	3	No	Yes	No	Overweight	No	Never	>High school	Middle	1.5101	236	Negative	5.85984	Q2	1408.03
7522	67	Male	Non-Hispanic White	37706.1902213127	16183.7	1	1	1999-2000	26	24	44	123	46	8.6	53	139.3	3.2	1.1	0.6	195	1	Dead	1	148	146	567.273	2	No	No	No	Overweight	Yes	Former	< High school	Low	1.6172	146	Negative	6.34084	Q3	3236.73
7532	79	Male	Non-Hispanic Black	14008.9157023029	7755.18	9	1	1999-2000	18	24	25	97	43	8.6	185.6	141	3.1	1.2	0.4	213	1	Dead	1	18	17	550.25	3	Yes	Yes	Yes	Obese	No	Never	< High school	Low	2.09808	17	Negative	6.31037	Q3	1551.04
7548	52	Male	Other Hispanic	43895.473971681	24350.9	7	2	1999-2000	22	23	27	102	44	25.7	79.6	137.9	4.5	1.6	0.4	192	1	Alive	NA	246	245	540	3	No	No	No	Normal	Yes	Never	< High school	Middle	1.32806	245	Negative	6.29157	Q3	4870.19
7557	52	Female	Mexican American	7210.01994213773	4622.28	13	2	1999-2000	19	21	11	83	45	3.4	44.2	140	5.2	2.7	0.4	419	1	Alive	NA	244	243	806.963	3	No	No	No	Normal	Yes	Never	< High school	Middle	0.597904	243	Negative	6.69328	Q4	924.456
7582	62	Male	Other	45449.6649954138	21909.7	8	2	1999-2000	31	28	67	110	49	23.9	88.4	140.8	2.4	2.3	0.5	266	1	Alive	NA	244	243	277.565	3	No	Yes	No	Normal	No	Never	>High school	High	1.17216	243	Negative	5.62606	Q1	4381.93
7606	41	Male	Non-Hispanic Black	26571.5946032283	12798.1	12	2	1999-2000	38	34	62	79	44	5.1	88.4	133.3	3.2	3	0.8	275	1	Alive	NA	242	241	293.333	3	No	No	No	Obese	Yes	Never	< High school	High	0.822315	241	Negative	5.68131	Q2	2559.62
7713	62	Female	Other Hispanic	38185.1443578412	17244.4	9	2	1999-2000	26	24	36	86	42	10.3	70.7	135.3	4.7	2.4	0.5	376	1	Alive	NA	239	238	736.333	3	Yes	Yes	No	Overweight	Yes	Never	< High school	Low	0.776119	238	Negative	6.60168	Q4	3448.89
7751	62	Male	Mexican American	3177.08473429392	1944.85	10	1	1999-2000	23	20	24	90	47	18.8	88.4	144.2	3.3	2.2	0.8	220	1	Dead	5	148	147	330	3	No	Yes	No	Overweight	No	Never	< High school	Middle	1.17526	147	Negative	5.79909	Q2	388.97
7802	62	Female	Non-Hispanic White	44075.0070951244	19341.2	1	3	1999-2000	17	21	16	101	39	6.8	53	141.1	2	1.3	0.6	268	1	Alive	NA	240	239	412.308	2	No	No	No	Overweight	Yes	Former	>High school	Low	1.17829	239	Negative	6.02177	Q2	3868.24
7804	71	Female	Non-Hispanic Black	11789.2728238206	7854.58	7	1	1999-2000	6	14	16	56	45	6.8	132.6	143	3.2	2.7	0.7	293	1	Dead	5	125	123	347.259	3	No	Yes	No	Overweight	Yes	Never	< High school	Middle	1.38498	123	Negative	5.85007	Q2	1570.92
7821	53	Female	Non-Hispanic White	79485.6715274798	39638.9	5	2	1999-2000	23	21	27	72	43	6.8	53	142.7	3.1	1.6	0.4	249	1	Alive	NA	241	240	482.438	2	No	No	No	Obese	Yes	Former	>High school	High	0.932034	240	Negative	6.17885	Q3	7927.79
7827	19	Female	Non-Hispanic Black	5945.59703761432	3236.51	4	2	1999-2000	14	23	14	71	47	8.6	53	140	2.8	1.4	0.4	247	1	Alive	NA	237	236	494	NA	No	No	No	Normal	Yes	Never	>High school	High	0.472847	236	Negative	6.20254	Q3	647.301
7900	85	Female	Non-Hispanic White	32723.9140403647	17263	2	1	1999-2000	18	29	47	136	44	6.8	79.6	138.5	3	1.2	0.4	301	1	Dead	3	149	148	752.5	2	No	No	No	Normal	Yes	Former	>High school	Low	1.93025	148	Negative	6.6234	Q4	3452.61
7941	72	Male	Non-Hispanic White	40399.5064858673	21411.2	1	1	1999-2000	15	17	16	64	40	8.6	53	141	5	1.6	0.6	296	1	Dead	2	44	44	925	2	No	No	No	Obese	Yes	Former	< High school	Middle	1.06769	44	Negative	6.82979	Q4	4282.23
7942	61	Male	Mexican American	1688.81846419413	1096.36	13	2	1999-2000	220	139	151	110	41	10.3	53	136.2	4.8	3	0.8	178	1	Dead	10	151	150	284.8	2	Yes	No	No	Overweight	Yes	Former	< High school	Middle	3.21154	150	Negative	5.65179	Q1	219.271
7951	46	Female	Other Hispanic	79297.0163838794	39155.3	9	2	1999-2000	20	19	49	80	40	6.8	53	135.2	5.7	3.2	0.7	318	1	Alive	NA	238	237	566.438	3	Yes	Yes	No	Obese	No	Never	< High school	Middle	0.614567	237	Negative	6.33937	Q3	7831.05
7966	42	Female	Non-Hispanic Black	24934.5922237321	12225.1	4	2	1999-2000	16	24	27	96	42	8.6	61.9	141.2	6.2	3.8	0.6	316	1	Alive	NA	241	240	515.579	1	No	No	No	Obese	Yes	Current	< High school	Middle	0.797468	240	Positive	6.24529	Q3	2445.03
7987	76	Female	Non-Hispanic Black	12003.210533056	6646.82	12	2	1999-2000	20	30	128	108	43	3.4	88.4	138.3	6.7	2	0.5	257	1	Dead	1	127	126	860.95	1	No	No	No	Obese	Yes	Current	< High school	Middle	1.98375	126	Negative	6.75804	Q4	1329.36
7993	70	Male	Non-Hispanic White	30273.6511785902	15114.8	7	1	1999-2000	14	19	18	124	42	5.1	79.6	140.2	3.9	4.7	0.5	252	1	Dead	2	28	27	209.106	2	No	Yes	No	Overweight	No	Former	>High school	High	1.41055	27	Negative	5.34284	Q1	3022.95
8017	78	Male	Other Hispanic	14262.1243298923	5762.66	9	2	1999-2000	18	22	28	119	45	17.1	88.4	139.5	6.3	2.3	0.8	273	1	Alive	NA	239	238	747.783	1	Yes	Yes	No	Obese	Yes	Current	< High school	Low	1.48156	238	Negative	6.61711	Q4	1152.53
8040	73	Female	Non-Hispanic Black	13382.8131818168	9195.02	7	1	1999-2000	11	17	9	80	38	6.8	61.9	142.1	1.7	1.1	0.4	172	1	Alive	NA	245	244	265.818	3	No	Yes	No	Obese	No	Never	< High school	Low	2.17544	244	Negative	5.58281	Q1	1839
8048	40	Female	Non-Hispanic Black	18336.8531417113	10237.9	9	2	1999-2000	30	20	12	57	37	6.8	35.4	134.5	1.9	1.9	0.6	266	1	Alive	NA	239	238	266	3	No	No	No	Overweight	Yes	Never	< High school	Middle	0.549095	238	Positive	5.5835	Q1	2047.58
8079	74	Female	Non-Hispanic White	49956.1685488261	30283.1	11	2	1999-2000	22	29	43	40	47	10.3	70.7	133.2	4.1	1.8	0.6	248	1	Dead	10	170	168	564.889	3	No	Yes	No	Overweight	No	Never	< High school	High	1.84487	168	Negative	6.33663	Q3	6056.62
8113	82	Female	Non-Hispanic Black	11204.846838139	7854.58	5	2	1999-2000	35	25	91	72	44	25.7	61.9	145.9	4.3	0.9	0.2	192	1	Dead	1	19	18	917.333	2	No	Yes	No	Normal	No	Former	< High school	Middle	1.80476	18	Negative	6.82147	Q4	1570.92
8241	52	Female	Other Hispanic	19143.2726037915	9978.52	7	2	1999-2000	16	18	16	87	43	8.6	53	138.2	3.3	1.9	0.4	242	1	Alive	NA	231	231	420.316	3	No	Yes	No	Obese	Yes	Never	>High school	Middle	0.966942	231	Negative	6.04101	Q3	1995.7
8285	61	Female	Non-Hispanic Black	14625.4411184355	8732.16	6	1	1999-2000	12	22	10	187	45	10.3	70.7	139.3	6.5	2.9	0.5	316	1	Alive	NA	229	229	708.276	3	No	Yes	No	Obese	No	Never	< High school	Low	1.22596	229	Negative	6.56283	Q4	1746.43
8367	26	Male	Other	78220.9835865974	37706.1	8	1	1999-2000	27	28	23	63	49	15.4	61.9	141.4	2.8	1.9	0.4	232	1	Alive	NA	242	241	341.895	1	No	No	No	Normal	Yes	Current	>High school	High	0.603895	241	Negative	5.8345	Q2	7541.22
8384	42	Female	Non-Hispanic White	103565.224527377	49626.3	12	1	1999-2000	27	21	33	53	48	12	35.4	141.8	4.8	2.3	0.6	364	1	Alive	NA	240	239	759.652	3	No	Yes	No	Obese	Yes	Never	>High school	Low	0.466321	239	Negative	6.63286	Q4	9925.25
8392	52	Male	Other	98582.7469462114	49314.6	2	1	1999-2000	39	25	57	69	47	13.7	53	138.2	3.8	2.6	0.6	186	1	Alive	NA	231	229	271.846	1	Yes	No	No	Normal	Yes	Current	>High school	Middle	1.11918	229	Negative	5.60524	Q1	9862.92
8475	64	Male	Non-Hispanic White	62038.5943719871	30026.7	4	2	1999-2000	23	24	24	78	48	6.8	61.9	138.5	3.7	1.8	0.5	474	1	Alive	NA	237	237	974.333	2	No	No	No	Normal	Yes	Former	>High school	High	0.675692	237	Negative	6.88175	Q4	6005.35
8500	40	Female	Other Hispanic	56859.769347698	27898.2	7	2	1999-2000	35	27	20	76	44	3.4	53	138.8	4.9	1.7	0.6	217	1	Alive	NA	246	245	625.471	1	No	Yes	No	Overweight	Yes	Current	>High school	Middle	0.84126	245	Negative	6.4385	Q4	5579.65
8501	54	Male	Non-Hispanic Black	23389.8770527727	10856.4	7	1	1999-2000	25	23	22	57	40	6.8	70.7	141.2	1.3	2	0.4	210	1	Alive	NA	246	245	136.5	2	Yes	Yes	No	Obese	Yes	Former	< High school	High	1.18286	245	Negative	4.91632	Q1	2171.28
8509	74	Female	Other Hispanic	35324.1440081557	22283.8	7	2	1999-2000	15	17	11	85	42	5.1	53	138.9	4.3	3	0.5	319	1	Dead	1	214	214	457.233	3	No	Yes	No	Overweight	No	Never	< High school	Middle	1.01823	214	Negative	6.12519	Q3	4456.75
8511	73	Male	Non-Hispanic Black	9610.15363076619	3977.75	4	2	1999-2000	25	20	32	77	42	8.6	123.8	138.2	5.6	2.4	0.9	196	1	Dead	7	63	62	457.333	3	Yes	Yes	No	Obese	Yes	Never	< High school	Middle	1.4898	62	Negative	6.12541	Q3	795.55
8512	85	Female	Non-Hispanic Black	11204.846838139	6926.57	5	2	1999-2000	9	17	22	132	41	5.1	79.6	145.8	3.4	2.1	0.6	266	1	Dead	10	141	141	430.667	3	No	Yes	No	Obese	No	Never	< High school	Middle	1.81078	141	Negative	6.06533	Q3	1385.31
8548	81	Male	Non-Hispanic Black	10868.6771580067	5134.61	8	2	1999-2000	8	14	21	187	40	8.6	194.5	138.6	5.3	1.1	0.7	253	1	Dead	2	124	123	1219	3	No	Yes	No	Overweight	No	Never	< High school	High	1.5847	123	Negative	7.10579	Q4	1026.92
8634	19	Male	Mexican American	3653.86453252153	2470.6	8	2	1999-2000	17	19	22	137	50	12	70.7	137.9	8.6	2	0.8	238	1	Alive	NA	244	243	1023.4	NA	No	No	No	Normal	Yes	Never	>High school	Middle	0.36788	243	Negative	6.93089	Q4	494.12
8719	74	Female	Non-Hispanic Black	17096.6158889993	8800.68	9	1	1999-2000	11	23	13	120	43	10.3	61.9	140.1	1.8	1	0.4	235	1	Dead	1	206	206	423	2	No	Yes	No	Obese	No	Former	< High school	Middle	2.18371	206	Negative	6.04737	Q3	1760.14
8723	22	Male	Non-Hispanic White	85086.5870770353	39240.9	1	1	1999-2000	12	17	17	69	46	18.8	79.6	145.6	9.6	2.2	0.8	340	1	Alive	NA	249	249	1483.64	3	No	No	No	Normal	Yes	Never	>High school	Middle	0.317543	249	Negative	7.30225	Q4	7848.17
8727	81	Male	Mexican American	4680.09317394392	2417.9	4	1	1999-2000	12	20	31	92	43	17.1	70.7	139.3	2.6	1.5	0.3	174	1	Dead	10	155	155	301.6	2	No	Yes	No	Obese	Yes	Former	< High school	Middle	2.68767	155	Negative	5.7091	Q2	483.581
8825	60	Male	Non-Hispanic Black	13303.8772609036	6285.06	2	2	1999-2000	20	14	30	59	48	6.8	79.6	140.7	1.5	2.4	0.5	253	1	Dead	1	227	227	158.125	3	No	No	No	Overweight	Yes	Never	< High school	High	0.74241	227	Negative	5.06339	Q1	1257.01
8846	40	Male	Non-Hispanic White	105511.376952604	49988.1	1	2	1999-2000	31	25	36	48	44	12	70.7	139.2	3	2	0.4	256	1	Alive	NA	237	236	384	2	No	No	Yes	Obese	Yes	Former	>High school	Middle	0.701583	236	Negative	5.95064	Q2	9997.61
8854	78	Male	Non-Hispanic Black	11803.7375640308	6145.4	3	2	1999-2000	20	26	25	129	46	15.4	97.2	143	3	1.6	0.4	112	1	Dead	2	75	73	210	3	No	Yes	No	Overweight	No	Never	< High school	Middle	4.04888	73	Negative	5.34711	Q1	1229.08
8962	59	Male	Other Hispanic	20667.3569233215	8949.4	7	2	1999-2000	18	15	25	72	45	10.3	70.7	136.3	2.5	1.6	0.4	199	1	Alive	NA	247	246	310.938	3	Yes	No	No	Normal	Yes	Never	< High school	Low	1.04822	246	Negative	5.73959	Q2	1789.88
9011	56	Male	Non-Hispanic Black	33587.8165327616	15899.1	5	1	1999-2000	23	37	31	76	46	18.8	79.6	141.6	2.7	2	1	281	1	Dead	1	44	43	379.35	1	No	Yes	Yes	Normal	Yes	Current	< High school	Middle	1.53752	43	Negative	5.93846	Q2	3179.82
9064	67	Female	Non-Hispanic White	54253.7217455895	25248.5	1	1	1999-2000	17	17	17	86	43	6.8	79.6	142	5.1	3.4	0.7	276	1	Alive	NA	232	231	414	3	No	Yes	No	Obese	No	Never	< High school	Low	1.0009	231	Negative	6.02587	Q3	5049.71
9065	46	Female	Non-Hispanic Black	23822.880475468	12612.6	7	1	1999-2000	17	21	22	64	43	8.6	53	138.5	5.8	2.9	0.9	247	1	Alive	NA	231	230	494	2	No	No	No	Obese	No	Former	>High school	Middle	0.94854	230	Negative	6.20254	Q3	2522.52
9154	60	Female	Other Hispanic	47404.8238653582	22393.2	7	2	1999-2000	19	20	11	95	42	6.8	44.2	135.9	3.9	2.1	0.5	236	1	Alive	NA	246	245	438.286	1	No	Yes	No	Obese	No	Current	>High school	Low	1.16652	245	Negative	6.08287	Q3	4478.64
9177	72	Male	Non-Hispanic White	42949.8506163796	20589.3	6	1	1999-2000	11	22	31	61	42	18.8	88.4	140.6	4	0.8	0.7	224	1	Dead	1	8	7	1120	2	No	Yes	Yes	Normal	No	Former	< High school	Middle	2.13212	7	Negative	7.02108	Q4	4117.86
9196	44	Female	Non-Hispanic Black	24327.3042426646	12616.9	9	2	1999-2000	19	16	34	75	39	5.1	53	138.6	6	2.7	0.7	288	1	Alive	NA	239	238	640	1	No	No	No	Obese	Yes	Current	>High school	Low	0.560794	238	Negative	6.46147	Q4	2523.39
9203	22	Male	Other	83742.3847779572	42882.7	8	1	1999-2000	36	31	23	91	47	17.1	70.7	141.8	6	1.9	0.5	256	1	Alive	NA	242	241	808.421	3	No	No	No	Overweight	Yes	Never	>High school	High	0.44401	241	Positive	6.69508	Q4	8576.54
9331	73	Female	Non-Hispanic Black	15090.485667935	7768	7	2	1999-2000	8	15	14	104	39	8.6	79.6	138.9	2.1	1.1	0.4	248	1	Dead	10	89	88	473.455	3	Yes	Yes	No	Obese	No	Never	< High school	Middle	1.56105	88	Negative	6.16006	Q3	1553.6
9344	78	Female	Non-Hispanic Black	11789.2728238206	6548.41	7	1	1999-2000	15	18	23	85	41	3.4	88.4	136.4	3.6	3.6	0.6	211	1	Dead	1	128	127	211	3	Yes	Yes	Yes	Obese	Yes	Never	< High school	Low	1.71806	127	Negative	5.35186	Q1	1309.68
9370	71	Female	Other	49432.0284164426	30611.5	12	1	1999-2000	37	35	43	53	47	6.8	97.2	142.2	3.6	3.5	0.9	205	1	Dead	7	220	219	210.857	2	Yes	Yes	No	Overweight	No	Former	< High school	Middle	1.99284	219	Negative	5.35118	Q1	6122.3
9416	71	Male	Other Hispanic	18284.953169522	7647.56	7	2	1999-2000	14	14	56	173	43	5.1	97.2	140.6	5.1	1.7	0.6	306	1	Dead	10	41	40	918	1	Yes	Yes	Yes	Normal	Yes	Current	< High school	Low	0.868162	40	Negative	6.8222	Q4	1529.51
9432	27	Female	Non-Hispanic Black	5231.68155956635	2558.29	7	2	1999-2000	9	20	11	67	45	5.1	53	137.5	3.1	2.6	0.4	336	1	Alive	NA	247	246	400.615	3	No	No	No	Overweight	Yes	Never	>High school	Low	0.535714	246	Negative	5.993	Q2	511.658
9446	85	Male	Non-Hispanic White	12369.7581799501	8203.84	7	1	1999-2000	10	18	16	84	41	10.3	97.2	133.6	4.6	2.1	0.6	236	1	Dead	2	50	49	516.952	3	No	Yes	No	Overweight	Yes	Never	< High school	High	2.05012	49	Negative	6.24795	Q3	1640.77
9530	80	Male	Mexican American	2141.06921082837	1460.42	4	1	1999-2000	34	33	20	91	43	10.3	61.9	139.9	4.3	1	0.6	212	1	Dead	1	217	217	911.6	2	No	Yes	No	Overweight	Yes	Former	>High school	Middle	2.13564	217	Negative	6.8152	Q4	292.084
9568	64	Male	Non-Hispanic White	39587.0845219259	20694.9	6	1	1999-2000	21	20	18	75	44	18.8	88.4	141.5	2.7	0.9	0.5	245	1	Alive	NA	229	229	735	3	No	No	No	Normal	Yes	Never	>High school	High	1.14008	229	Negative	6.59987	Q4	4138.99
9602	62	Female	Mexican American	2025.42415331982	1352.06	3	1	1999-2000	12	17	22	89	42	5.1	44.2	142.5	4	2.6	0.5	244	1	Alive	NA	238	237	375.385	3	No	No	No	Obese	No	Never	< High school	Middle	1.24698	237	Negative	5.92795	Q2	270.413
9677	40	Female	Non-Hispanic White	69533.280213347	34907	7	1	1999-2000	38	41	38	101	42	13.7	44.2	136.6	3.6	2.2	0.6	287	1	Alive	NA	246	245	469.636	1	No	Yes	No	Overweight	Yes	Current	>High school	Middle	0.92698	245	Negative	6.15196	Q3	6981.4
9685	44	Male	Mexican American	9029.43987506777	4963.71	13	1	1999-2000	46	32	80	58	50	22.2	44.2	137.5	3.4	1.1	0.4	264	1	Alive	NA	236	235	816	3	No	Yes	No	Overweight	Yes	Never	< High school	High	0.786357	235	Negative	6.70441	Q4	992.742
9719	67	Male	Non-Hispanic White	75399.6946912644	30448.6	10	2	1999-2000	23	24	12	103	45	10.3	79.6	140.8	2.8	2.1	0.6	193	1	Alive	NA	235	234	257.333	3	No	Yes	No	Obese	No	Never	< High school	Middle	1.73726	234	Negative	5.55037	Q1	6089.72
9728	69	Female	Non-Hispanic White	41285.6892094351	19621.2	7	1	1999-2000	21	22	8	55	39	8.6	61.9	143.2	6.1	2.2	0.5	224	1	Alive	NA	245	244	621.091	3	No	Yes	No	Overweight	No	Never	>High school	Low	1.47882	244	Negative	6.43148	Q4	3924.25
9740	51	Male	Non-Hispanic Black	22150.0863704804	11078.4	7	2	1999-2000	89	52	282	66	42	5.1	70.7	136.2	1.9	3.3	0.8	201	1	Alive	NA	247	246	115.727	3	No	No	No	Overweight	Yes	Never	>High school	High	1.39856	246	Negative	4.75124	Q1	2215.69
9793	61	Male	Non-Hispanic Black	12193.4794686828	6777.43	11	2	1999-2000	27	27	18	95	45	8.6	79.6	138.2	3.2	1.7	0.5	333	1	Dead	2	57	57	626.824	1	No	Yes	No	Normal	Yes	Current	>High school	Low	0.951848	57	Negative	6.44067	Q4	1355.49
9828	68	Female	Non-Hispanic Black	13117.032560202	8108.64	7	1	1999-2000	15	19	25	79	43	6.8	53	141.1	4	3.1	0.6	260	1	Alive	NA	245	244	335.484	1	No	Yes	No	Obese	Yes	Current	< High school	Low	1.28305	244	Negative	5.81557	Q2	1621.73
9843	33	Female	Non-Hispanic Black	29584.9997432469	13960.6	12	2	1999-2000	13	17	16	85	47	6.8	70.7	136.1	3.1	2.9	0.6	436	1	Alive	NA	243	242	466.069	1	No	No	No	Normal	No	Current	>High school	Low	0.356866	242	Negative	6.14433	Q3	2792.13
9912	71	Female	Other Hispanic	29590.7254827908	17178.8	9	2	1999-2000	12	20	20	73	44	8.6	61.9	138.4	5.2	1.8	0.4	173	1	Dead	1	203	202	499.778	3	No	Yes	No	Obese	Yes	Never	< High school	Middle	2.36947	202	Negative	6.21416	Q3	3435.77
9926	35	Male	Other Hispanic	52594.3725806178	22095.1	7	2	1999-2000	122	110	235	112	42	6.8	53	135.7	2.5	1.4	0.6	207	1	Alive	NA	247	246	369.643	3	No	No	No	Normal	Yes	Never	< High school	Middle	1.68388	246	Negative	5.91254	Q2	4419.02
9979	60	Male	Other	71761	36025.1	22	2	2001-2002	26	29	36	54	48	18.81	79.56	138	2.8	2.5	0.4	187	1	Alive	NA	217	215	209.44	2	No	Yes	No	Normal	Yes	Former	>High school	Middle	1.82482	215	Negative	5.34444	Q1	7205.02
10040	76	Female	Non-Hispanic Black	9833.51	5163.66	21	1	2001-2002	13	22	20	100	34	10.26	70.72	142	2	1.8	0.4	243	1	Dead	10	88	87	270	2	No	Yes	No	Obese	Yes	Former	< High school	Middle	1.90835	87	Negative	5.59842	Q1	1032.73
10051	74	Female	Non-Hispanic Black	21262	11131.1	20	2	2001-2002	13	28	49	89	40	6.84	61.88	140	5	1.4	0.6	336	1	Dead	10	118	117	1200	2	No	Yes	No	Overweight	Yes	Former	< High school	Middle	1.71033	117	Negative	7.09008	Q4	2226.22
10075	46	Male	Non-Hispanic White	100741	52644	27	1	2001-2002	21	21	56	58	43	10.26	79.56	142	3.5	1.8	0.4	202	1	Dead	10	81	80	392.778	1	Yes	Yes	No	Overweight	Yes	Current	>High school	Low	1.04356	80	Negative	5.97324	Q2	10528.8
10098	85	Female	Non-Hispanic Black	11607.4	6034.66	21	1	2001-2002	7	14	22	71	39	10.26	53.04	143	2.9	1.3	0.3	360	1	Dead	10	112	111	803.077	3	No	No	No	Obese	Yes	Never	< High school	Low	1.24938	111	Negative	6.68845	Q4	1206.93
10168	70	Male	Mexican American	2656.06	996.072	25	1	2001-2002	11	49	25	86	40	11.97	70.72	134	11.6	1	0.6	331	1	Dead	5	70	69	3839.6	1	No	No	No	Normal	Yes	Current	< High school	Middle	3.12442	69	Negative	8.25312	Q4	199.214
10192	44	Male	Non-Hispanic Black	22506.8	12991.6	14	1	2001-2002	15	21	41	34	46	10.26	70.72	141	1.8	1.6	0.4	260	1	Alive	NA	215	214	292.5	1	No	No	No	Normal	Yes	Current	>High school	Middle	0.917599	214	Negative	5.67846	Q2	2598.32
10199	30	Female	Other	77339.4	39699.2	14	2	2001-2002	10	20	11	37	44	18.81	53.04	139	3	2.1	0.5	282	1	Alive	NA	224	222	402.857	3	No	No	No	Normal	Yes	Never	>High school	Middle	0.672825	222	Negative	5.99858	Q2	7939.84
10269	56	Male	Non-Hispanic Black	16465	9476.33	27	1	2001-2002	24	39	214	67	44	22.23	88.4	138	3.8	1.5	0.5	247	1	Dead	10	165	164	625.733	1	Yes	No	Yes	Underweight	Yes	Current	>High school	High	1.80489	164	Negative	6.43892	Q4	1895.27
10295	48	Female	Mexican American	14136	7585.85	23	2	2001-2002	22	21	13	92	41	8.55	53.04	136	6.1	5.3	0.6	387	1	Alive	NA	206	205	445.415	2	Yes	Yes	Yes	Obese	No	Former	< High school	High	0.555313	205	Negative	6.09901	Q3	1517.17
10409	38	Male	Other	40025	20425.4	21	1	2001-2002	31	25	28	84	46	15.39	79.56	136	4.9	2.6	0.5	292	1	Alive	NA	205	204	550.308	3	No	Yes	No	Obese	No	Never	>High school	High	0.584332	204	Negative	6.31048	Q3	4085.08
10437	74	Male	Non-Hispanic White	16189.9	8417.66	22	1	2001-2002	19	19	33	62	45	11.97	132.6	139	8.1	2.4	0.9	453	1	Dead	2	76	75	1528.88	1	No	Yes	Yes	Normal	Yes	Current	< High school	Middle	0.71205	75	Negative	7.33229	Q4	1683.53
10449	51	Male	Non-Hispanic Black	19835.3	11449.5	18	1	2001-2002	26	24	23	67	43	15.39	97.24	140	4.6	1.2	0.6	164	1	Alive	NA	217	217	628.667	2	No	Yes	No	Overweight	Yes	Former	>High school	High	1.4637	217	Negative	6.4436	Q4	2289.9
10518	63	Female	Other Hispanic	37671	19300.2	14	2	2001-2002	16	22	19	118	41	10.26	79.56	143	4.3	1.5	0.5	246	1	Dead	10	59	58	705.2	2	No	Yes	No	Overweight	Yes	Former	< High school	Middle	1.40854	58	Negative	6.55848	Q4	3860.04
10519	82	Male	Mexican American	16619.5	9384.81	26	1	2001-2002	18	20	15	76	42	13.68	61.88	144	2.8	1.4	0.4	243	1	Dead	10	112	112	486	3	No	Yes	No	Normal	Yes	Never	< High school	Middle	1.59075	112	Negative	6.18621	Q3	1876.96
10587	50	Female	Non-Hispanic White	39253.7	22894	24	2	2001-2002	34	31	40	63	46	13.68	88.4	136	3.2	2.1	0.4	311	1	Alive	NA	213	212	473.905	3	No	No	No	Obese	No	Never	>High school	Low	0.854736	212	Negative	6.16101	Q3	4578.8
10621	54	Female	Non-Hispanic White	38749.1	23368.9	25	1	2001-2002	39	22	16	77	42	10.26	88.4	137	8.8	2.2	0.8	255	1	Alive	NA	207	207	1020	1	No	No	No	Overweight	Yes	Current	>High school	Low	0.746009	207	Negative	6.92756	Q4	4673.78
10680	62	Male	Non-Hispanic White	45103.4	24040.3	26	1	2001-2002	22	22	35	62	43	13.68	88.4	143	4.5	1.3	0.6	229	1	Alive	NA	220	219	792.692	2	No	No	No	Overweight	Yes	Former	< High school	Middle	1.26989	219	Negative	6.67544	Q4	4808.07
10775	77	Female	Non-Hispanic Black	21749.7	11307.6	16	2	2001-2002	15	20	32	71	41	5.13	106.08	137	5.5	4	1.3	255	1	Dead	7	65	64	350.625	3	No	Yes	Yes	Overweight	Yes	Never	< High school	Middle	1.55932	64	Positive	5.85972	Q2	2261.53
10844	53	Female	Non-Hispanic Black	33006.5	18632.3	20	2	2001-2002	21	15	21	64	39	15.39	61.88	138	3.7	1.6	0.5	208	1	Dead	1	175	173	481	1	Yes	Yes	No	Obese	Yes	Current	< High school	Middle	0.834054	173	Negative	6.17587	Q3	3726.46
10848	52	Male	Non-Hispanic Black	20864.4	12008.4	23	1	2001-2002	28	30	50	42	44	13.68	79.56	142	1	1.9	0.3	239	1	Alive	NA	225	224	125.789	2	No	No	No	Normal	Yes	Former	>High school	High	1.23352	224	Negative	4.83461	Q1	2401.67
10913	64	Female	Non-Hispanic Black	14694.4	7639.63	27	1	2001-2002	18	22	24	66	42	10.26	61.88	140	4.3	3	0.7	383	1	Alive	NA	222	222	548.967	3	No	Yes	No	Obese	No	Never	< High school	Middle	0.866498	222	Negative	6.30804	Q3	1527.93
11028	70	Male	Non-Hispanic White	25611.6	13891.6	26	2	2001-2002	11	15	17	78	44	13.68	106.08	142	6.1	1.4	0.8	240	1	Dead	1	127	126	1045.71	3	No	Yes	No	Normal	No	Never	< High school	Middle	1.31911	126	Negative	6.95246	Q4	2778.32
11079	63	Male	Non-Hispanic White	53406.9	28466.1	23	2	2001-2002	17	20	20	102	40	25.65	114.92	143	3	2.2	0.5	203	1	Dead	10	152	151	276.818	1	No	No	No	Obese	Yes	Current	>High school	Middle	1.50539	151	Negative	5.62336	Q1	5693.22
11135	73	Female	Non-Hispanic Black	10682.6	5476.97	20	1	2001-2002	17	22	19	66	39	10.26	61.88	139	1.6	1.5	0.4	237	1	Dead	10	116	116	252.8	3	No	Yes	No	Obese	Yes	Never	>High school	Middle	1.64351	116	Negative	5.5326	Q1	1095.39
11162	42	Female	Non-Hispanic Black	28428.8	15614.3	19	1	2001-2002	19	16	20	57	41	13.68	79.56	138	3	2.7	0.3	257	1	Alive	NA	219	218	285.556	3	No	Yes	No	Obese	Yes	Never	>High school	Middle	0.599873	218	Negative	5.65444	Q2	3122.87
11168	40	Male	Other	32964.4	17176.7	15	1	2001-2002	26	22	13	67	46	17.1	97.24	137	5.3	1.2	0.5	254	1	Alive	NA	226	226	1121.83	3	No	No	No	Normal	No	Never	>High school	Middle	0.679457	226	Positive	7.02272	Q4	3435.35
11228	19	Male	Non-Hispanic Black	5565.81	2870.65	19	1	2001-2002	17	24	14	98	43	11.97	79.56	143	1.3	1.3	0.4	187	1	Alive	NA	218	216	187	NA	No	No	No	Normal	Yes	Current	< High school	Low	0.591424	216	Negative	5.23111	Q1	574.13
11231	74	Male	Mexican American	4858.87	2481.78	23	2	2001-2002	22	28	54	57	41	13.68	61.88	133	1.4	2.2	0.3	185	1	Dead	1	176	174	117.727	3	No	No	No	Normal	Yes	Never	< High school	Middle	2.38785	174	Negative	4.76837	Q1	496.355
11346	71	Female	Other	27238.8	16822.2	17	2	2001-2002	14	18	13	69	38	8.55	79.56	139	2.9	2.3	0.6	268	1	Dead	1	144	144	337.913	3	No	No	No	Normal	No	Never	< High school	Low	1.27448	144	Negative	5.82279	Q2	3364.44
11354	41	Female	Non-Hispanic Black	22594.8	11809.7	24	1	2001-2002	19	37	12	54	45	17.1	114.92	136	2.7	1.2	0.5	268	1	Alive	NA	212	211	603	3	No	Yes	No	Normal	No	Never	< High school	Low	1.2986	211	Negative	6.40192	Q4	2361.95
11384	69	Female	Other Hispanic	66308.1	34301.9	16	2	2001-2002	21	28	16	81	42	10.26	61.88	137	2.3	2.2	0.3	194	1	Alive	NA	206	206	202.818	1	Yes	Yes	No	Overweight	No	Current	>High school	Middle	2.17318	206	Negative	5.31231	Q1	6860.39
11400	69	Male	Non-Hispanic White	40120.6	21384.5	23	1	2001-2002	13	19	20	52	43	22.23	88.4	142	2.9	1.3	0.4	254	1	Dead	2	139	139	566.615	2	No	No	No	Overweight	Yes	Former	< High school	High	1.43152	139	Negative	6.33968	Q3	4276.9
11437	52	Female	Non-Hispanic White	53086.3	30652.2	26	2	2001-2002	10	14	10	73	40	10.26	53.04	140	5.1	3.3	0.6	434	1	Dead	1	213	212	670.727	1	No	No	No	Normal	Yes	Current	>High school	Middle	0.530447	212	Negative	6.50836	Q4	6130.45
11459	60	Male	Non-Hispanic White	56982.9	29432.1	19	2	2001-2002	26	17	31	80	39	10.26	79.56	138	5.1	3.2	0.8	281	1	Dead	7	159	158	447.844	3	Yes	No	No	Obese	No	Never	>High school	High	0.711881	158	Negative	6.10444	Q3	5886.43
11476	51	Male	Mexican American	11004.1	6021.12	17	2	2001-2002	67	35	56	66	42	15.39	88.4	139	2.9	2.4	0.6	204	1	Alive	NA	211	209	246.5	2	Yes	No	No	Obese	Yes	Former	>High school	High	1.06898	209	Negative	5.50736	Q1	1204.22
11496	71	Female	Non-Hispanic White	41110	27144.5	24	2	2001-2002	18	21	12	71	37	1.71	70.72	134	4.2	3.1	0.6	293	1	Alive	NA	213	212	396.968	3	Yes	Yes	No	Normal	No	Never	< High school	High	1.19943	212	Negative	5.98386	Q2	5428.9
11579	55	Male	Non-Hispanic White	65450.7	36745.3	14	1	2001-2002	28	27	35	71	44	17.1	79.56	138	3.6	2.5	0.7	288	1	Dead	10	102	101	414.72	3	Yes	Yes	No	Obese	Yes	Never	>High school	High	0.97444	101	Negative	6.0276	Q3	7349.06
11604	18	Male	Non-Hispanic Black	6506.93	3385.48	25	1	2001-2002	16	33	17	149	42	10.26	79.56	141	2.7	1.9	0.6	186	1	Dead	10	190	190	264.316	NA	No	No	No	Normal	No	Current	>High school	Middle	0.798387	190	Negative	5.57714	Q1	677.097
11618	36	Female	Non-Hispanic Black	31502	14102.4	27	1	2001-2002	14	15	22	41	42	10.26	61.88	135	3	2.5	0.5	320	1	Alive	NA	222	221	384	3	No	No	No	Obese	Yes	Never	< High school	Low	0.451003	221	Negative	5.95064	Q2	2820.48
11766	27	Female	Mexican American	16397.9	7456.56	25	1	2001-2002	42	46	22	66	42	10.26	53.04	138	2.7	2.2	0.5	293	1	Alive	NA	207	206	359.591	3	No	No	No	Overweight	No	Never	< High school	Middle	0.654078	206	Negative	5.88497	Q2	1491.31
11828	84	Female	Non-Hispanic White	105939	62515.9	26	1	2001-2002	11	24	12	74	38	10.26	79.56	138	5.3	2.4	0.6	386	1	Dead	10	125	124	852.417	3	No	Yes	No	Normal	No	Never	>High school	Middle	1.57473	124	Negative	6.74808	Q4	12503.2
11921	35	Female	Non-Hispanic White	83869.2	43051	20	2	2001-2002	18	17	17	56	39	6.84	61.88	139	5.3	2.2	0.5	212	1	Alive	NA	223	222	510.727	1	No	No	No	Normal	Yes	Current	>High school	Middle	0.661523	222	Negative	6.23584	Q3	8610.2
11937	34	Male	Non-Hispanic Black	33194.1	15505.3	25	2	2001-2002	19	29	34	57	45	11.97	88.4	135	3.4	1.2	0.4	315	1	Alive	NA	209	208	892.5	3	No	No	No	Normal	Yes	Never	< High school	Middle	0.718108	208	Negative	6.79403	Q4	3101.07
11948	71	Male	Other	11624.8	6467.05	17	2	2001-2002	24	23	21	66	44	13.68	106.08	137	5.2	2.1	0.5	232	1	Alive	NA	211	211	574.476	3	No	Yes	Yes	Normal	No	Never	>High school	High	1.43679	211	Negative	6.35346	Q3	1293.41
12024	33	Female	Non-Hispanic White	96784.8	50403.5	19	1	2001-2002	16	16	13	68	41	10.26	79.56	141	5.2	1.6	0.5	321	1	Alive	NA	219	218	1043.25	1	No	No	No	Normal	Yes	Current	>High school	Middle	0.411215	218	Negative	6.9501	Q4	10080.7
12064	62	Male	Other	49482.6	25558.2	23	2	2001-2002	26	24	35	50	46	18.81	70.72	136	7	1.5	0.5	227	1	Alive	NA	207	206	1059.33	2	Yes	Yes	No	Overweight	No	Former	>High school	High	1.28555	206	Negative	6.9654	Q4	5111.64
12073	48	Male	Non-Hispanic Black	32610.3	18353.7	22	2	2001-2002	79	55	277	188	34	27.36	97.24	139	1.8	1.5	0.3	135	1	Dead	10	25	24	162	1	No	No	No	Normal	Yes	Current	>High school	Middle	2.20017	24	Positive	5.0876	Q1	3670.73
12079	85	Female	Non-Hispanic White	20023.8	11557.2	26	1	2001-2002	19	25	33	81	43	10.26	79.56	140	4.4	1.2	0.9	216	1	Dead	6	58	57	792	3	No	Yes	No	Normal	No	Never	>High school	Middle	2.25698	57	Negative	6.67456	Q4	2311.43
12153	85	Female	Non-Hispanic White	21576.1	13278.3	27	1	2001-2002	11	19	28	66	39	15.39	88.4	142	4.2	1.7	0.5	206	1	Dead	1	92	91	508.941	3	No	Yes	No	Overweight	No	Never	< High school	Low	2.36379	91	Negative	6.23233	Q3	2655.65
12157	57	Male	Other Hispanic	64810.2	36902.2	25	2	2001-2002	19	21	12	49	42	11.97	79.56	140	6	1.2	0.5	227	1	Dead	2	145	144	1135	3	No	No	No	Normal	No	Never	< High school	Middle	1.20974	144	Negative	7.03439	Q4	7380.44
12197	37	Male	Other	57981.3	29588.8	17	2	2001-2002	25	27	28	43	43	25.65	88.4	139	2.2	2.1	0.4	254	1	Alive	NA	211	210	266.095	2	No	No	No	Normal	Yes	Former	>High school	High	0.786614	210	Negative	5.58385	Q1	5917.76
12260	78	Female	Non-Hispanic Black	17410.6	9051.73	14	2	2001-2002	19	24	197	166	41	13.68	97.24	140	2.5	1.1	0.7	175	1	Dead	5	41	39	397.727	3	No	No	Yes	Overweight	No	Never	>High school	Middle	2.45409	39	Negative	5.98577	Q2	1810.35
12297	56	Male	Non-Hispanic White	51726.5	27349.4	26	2	2001-2002	44	34	99	57	41	15.39	79.56	141	2.6	1.4	0.5	117	1	Dead	1	204	203	217.286	2	No	Yes	No	Obese	Yes	Former	< High school	Middle	2.45332	203	Negative	5.38121	Q1	5469.87
12304	40	Female	Other	74825.8	39811.2	23	2	2001-2002	20	20	19	45	41	8.55	61.88	138	2.5	1.8	0.3	312	1	Alive	NA	206	206	433.333	2	No	No	No	Normal	No	Former	>High school	High	0.573351	206	Negative	6.07151	Q3	7962.24
12313	60	Male	Non-Hispanic Black	9807.55	5169.37	17	1	2001-2002	20	23	20	84	35	6.84	88.4	133	2.2	1.7	0.6	252	1	Dead	7	191	191	326.118	3	Yes	No	No	Obese	Yes	Never	>High school	High	1.22451	191	Negative	5.78726	Q2	1033.87
12329	58	Female	Mexican American	11348.1	5779.25	28	2	2001-2002	34	55	233	143	32	13.68	61.88	136	2.1	1.9	0.7	81	1	Dead	3	85	84	89.5263	3	Yes	No	Yes	Obese	Yes	Never	< High school	Middle	6.75408	84	Negative	4.49453	Q1	1155.85
12377	18	Male	Other	23488	13087.5	26	2	2001-2002	10	13	18	60	44	13.68	70.72	139	4.1	3.1	0.8	341	1	Alive	NA	228	227	451	NA	No	No	No	Normal	No	Never	>High school	High	0.217001	227	Negative	6.11147	Q3	2617.5
12418	80	Male	Other	14020.2	8234.08	28	1	2001-2002	12	15	13	71	43	10.26	79.56	139	4.4	2.5	0.7	341	1	Dead	1	14	12	600.16	2	No	Yes	Yes	Normal	No	Former	< High school	Middle	1.01587	12	Negative	6.3972	Q3	1646.82
12490	24	Female	Non-Hispanic Black	31375.2	14048	19	1	2001-2002	22	22	11	87	43	11.97	35.36	139	3.1	1.8	0.6	242	1	Alive	NA	219	218	416.778	3	No	No	No	Obese	No	Never	< High school	Low	0.465165	218	Negative	6.03255	Q3	2809.6
12532	73	Male	Non-Hispanic White	38452.2	21987.9	22	2	2001-2002	55	65	236	105	42	23.94	88.4	141	3.3	1.8	0.9	149	1	Dead	2	118	115	273.167	2	No	No	Yes	Overweight	Yes	Former	< High school	Middle	4.29406	115	Negative	5.61008	Q1	4397.57
12546	71	Male	Non-Hispanic White	17021.7	9513.22	26	1	2001-2002	29	28	32	96	42	10.26	97.24	144	5.2	2	0.7	219	1	Dead	1	151	151	569.4	3	No	Yes	Yes	Obese	Yes	Never	< High school	Middle	1.68567	151	Negative	6.34458	Q3	1902.64
12560	70	Male	Non-Hispanic White	36266.9	19400.8	20	2	2001-2002	12	20	21	85	40	11.97	88.4	139	4.1	2.5	0.6	180	1	Dead	3	134	134	295.2	1	No	No	No	Normal	Yes	Current	>High school	Middle	2.24525	134	Negative	5.68765	Q2	3880.15
12587	32	Male	Non-Hispanic Black	20287.1	9362.97	20	1	2001-2002	22	20	19	46	45	18.81	97.24	138	4.5	1.5	0.4	174	1	Alive	NA	225	225	522	1	No	Yes	No	Normal	Yes	Current	< High school	Low	0.784187	225	Negative	6.25767	Q3	1872.59
12642	33	Female	Non-Hispanic Black	31375.2	14048	19	1	2001-2002	25	24	46	48	41	10.26	70.72	140	3.6	2.7	0.4	269	1	Alive	NA	220	219	358.667	3	Yes	No	No	Obese	No	Never	>High school	Low	0.588848	219	Negative	5.88239	Q2	2809.6
12656	38	Male	Other	47390.3	24255.9	25	2	2001-2002	36	30	80	71	44	17.1	88.4	139	1.9	2.4	0.6	202	1	Alive	NA	208	208	159.917	2	No	No	No	Normal	No	Former	>High school	Middle	0.940594	208	Negative	5.07465	Q1	4851.19
12664	48	Female	Non-Hispanic Black	25229.7	14242.3	21	1	2001-2002	29	24	48	123	45	8.55	70.72	141	10.7	1.8	0.6	285	1	Alive	NA	205	204	1694.17	3	Yes	Yes	No	Overweight	Yes	Never	>High school	Middle	0.7506	204	Negative	7.43495	Q4	2848.46
12676	85	Female	Non-Hispanic Black	15096.7	7771.03	16	1	2001-2002	11	16	14	121	36	13.68	97.24	139	3.6	1.9	0.3	205	1	Dead	10	74	73	388.421	3	No	Yes	No	Obese	No	Never	< High school	Low	2.00027	73	Negative	5.96209	Q2	1554.21
12763	81	Male	Non-Hispanic Black	9514.05	5163.49	25	2	2001-2002	13	20	15	69	39	13.68	97.24	136	3.3	2.5	0.5	140	1	Dead	9	141	139	184.8	2	No	Yes	No	Obese	Yes	Former	>High school	Middle	3.20934	139	Negative	5.21927	Q1	1032.7
12780	44	Male	Non-Hispanic Black	16082.6	9148.37	26	2	2001-2002	20	16	13	51	41	17.1	79.56	140	1.6	2.1	0.3	288	1	Alive	NA	228	227	219.429	1	No	No	No	Normal	Yes	Current	>High school	Middle	0.546594	227	Negative	5.39103	Q1	1829.67
12807	78	Male	Non-Hispanic Black	10211.4	5375.03	25	1	2001-2002	32	25	42	66	41	10.26	97.24	141	2	2.2	0.5	202	1	Dead	2	78	77	183.636	2	No	Yes	No	Overweight	Yes	Former	< High school	Low	1.70651	77	Negative	5.21296	Q1	1075.01
12864	18	Male	Mexican American	3241.36	1546.59	17	1	2001-2002	15	14	14	82	48	13.68	106.08	140	6.7	2	1.2	281	1	Alive	NA	218	218	941.35	NA	No	No	No	Normal	Yes	Never	>High school	Middle	0.231552	218	Negative	6.84732	Q4	309.318
12885	47	Female	Other	71809.6	41610	21	1	2001-2002	28	19	19	52	48	10.26	53.04	137	3.7	2.2	0.4	478	1	Alive	NA	205	204	803.909	3	No	Yes	No	Overweight	Yes	Never	>High school	High	0.353057	204	Negative	6.68949	Q4	8322
12914	19	Male	Non-Hispanic Black	5474.19	2823.4	27	1	2001-2002	15	18	13	69	42	11.97	97.24	142	4.4	1.7	0.7	213	1	Alive	NA	222	222	551.294	NA	No	No	No	Normal	Yes	Current	< High school	Middle	0.414573	222	Negative	6.31227	Q3	564.68
12977	61	Male	Non-Hispanic Black	12830.4	6762.63	18	2	2001-2002	18	25	23	61	40	8.55	79.56	137	3	1.7	0.5	283	1	Dead	8	195	194	499.412	1	Yes	No	No	Normal	Yes	Current	>High school	Middle	1.27013	194	Negative	6.21343	Q3	1352.53
13025	44	Male	Non-Hispanic Black	31525.6	18197.5	16	2	2001-2002	33	40	37	48	42	23.94	106.08	139	2.8	1.5	0.5	179	1	Alive	NA	226	224	334.133	2	No	No	No	Overweight	Yes	Former	>High school	High	1.7116	224	Negative	5.81154	Q2	3639.51
13093	38	Male	Non-Hispanic Black	23162.3	11677	26	2	2001-2002	14	12	30	99	38	8.55	70.72	141	5.3	2.3	0.6	246	1	Alive	NA	228	228	566.87	2	No	Yes	No	Obese	No	Former	< High school	High	0.495411	228	Negative	6.34013	Q3	2335.4
13113	22	Female	Other	64887.6	36079.3	23	1	2001-2002	11	16	15	57	44	11.97	70.72	138	3.9	1.8	0.4	339	1	Alive	NA	225	224	734.5	1	No	No	No	Underweight	No	Current	< High school	Low	0.313074	224	Negative	6.59919	Q4	7215.87
13142	70	Male	Non-Hispanic White	15142.2	8658.69	22	2	2001-2002	17	18	27	54	45	8.55	61.88	135	4	1.8	0.5	229	1	Dead	2	54	53	508.889	2	Yes	Yes	No	Overweight	No	Former	>High school	Low	1.33448	53	Negative	6.23223	Q3	1731.74
13219	39	Male	Non-Hispanic Black	26372.9	12988.3	14	1	2001-2002	25	28	36	70	44	17.1	88.4	141	3.3	2.1	0.6	278	1	Alive	NA	214	212	436.857	3	No	Yes	No	Obese	Yes	Never	>High school	High	0.785612	212	Negative	6.07961	Q3	2597.65
13242	44	Female	Non-Hispanic Black	22032	12100.9	26	2	2001-2002	15	20	70	56	40	18.81	61.88	143	6.8	4	0.5	305	1	Dead	10	178	177	518.5	1	No	Yes	No	Obese	Yes	Current	< High school	High	0.744967	177	Negative	6.25094	Q3	2420.19
13244	49	Male	Other	83907.4	42627.1	15	1	2001-2002	19	21	30	85	44	8.55	70.72	136	4.3	3.2	0.5	232	1	Alive	NA	226	224	311.75	1	Yes	No	No	Normal	Yes	Current	>High school	Middle	1.01754	224	Negative	5.7422	Q2	8525.43
13248	54	Female	Non-Hispanic White	35895.8	20689.9	15	2	2001-2002	43	40	31	120	43	10.26	61.88	139	5	3	0.9	283	1	Alive	NA	217	216	471.667	3	No	Yes	No	Obese	No	Never	>High school	Low	1.16395	216	Negative	6.15627	Q3	4137.98
13386	30	Female	Non-Hispanic White	83626.4	44807.1	26	1	2001-2002	13	13	14	39	44	13.68	70.72	138	4.9	2.4	0.4	231	1	Alive	NA	221	220	471.625	1	No	No	No	Normal	Yes	Current	< High school	Middle	0.468253	220	Negative	6.15618	Q3	8961.41
13426	50	Male	Non-Hispanic White	24472.3	12828.4	27	1	2001-2002	21	24	76	103	42	11.97	70.72	137	7.8	1.8	0.9	227	1	Dead	3	156	155	983.667	1	No	Yes	No	Overweight	Yes	Current	< High school	Middle	1.15357	155	Negative	6.89129	Q4	2565.69
13478	66	Male	Non-Hispanic Black	12103	6379.24	15	2	2001-2002	11	20	30	82	41	8.55	97.24	135	3.9	2.4	0.6	283	1	Dead	1	72	71	459.875	2	Yes	Yes	No	Overweight	No	Former	>High school	Middle	1.40634	71	Negative	6.13095	Q3	1275.85
13507	57	Male	Non-Hispanic White	61032.8	33004.1	23	1	2001-2002	19	18	17	43	42	17.1	88.4	144	2.9	1.8	0.4	225	1	Alive	NA	224	224	362.5	3	No	Yes	Yes	Overweight	Yes	Never	>High school	High	1.04614	224	Negative	5.89302	Q2	6600.83
13518	55	Female	Non-Hispanic Black	33739	18198.9	20	2	2001-2002	15	22	14	73	38	8.55	70.72	142	4.7	3.3	0.5	341	1	Dead	5	187	185	485.667	1	Yes	Yes	No	Overweight	No	Current	>High school	High	0.91619	185	Negative	6.18552	Q3	3639.79
13571	85	Female	Non-Hispanic White	25628.9	14840	23	2	2001-2002	21	33	22	58	45	20.52	70.72	136	5.1	1.6	0.9	220	1	Dead	1	44	42	701.25	3	No	No	No	Normal	No	Never	< High school	Middle	2.78228	42	Negative	6.55286	Q4	2968
13575	35	Female	Mexican American	17371.9	8122.51	17	2	2001-2002	65	47	28	88	42	6.84	53.04	140	2.4	1.7	0.3	255	1	Dead	2	80	79	360	3	Yes	Yes	No	Obese	No	Never	< High school	Middle	0.800146	79	Negative	5.8861	Q2	1624.5
13601	49	Male	Non-Hispanic Black	14270.4	8311.17	20	1	2001-2002	19	15	36	71	40	10.26	106.08	137	3.7	1.3	0.5	232	1	Dead	1	104	104	660.308	1	Yes	Yes	Yes	Obese	Yes	Current	< High school	Low	0.726813	104	Negative	6.49271	Q4	1662.23
13665	62	Male	Other Hispanic	33145.4	17513.7	19	2	2001-2002	11	21	13	72	40	11.97	97.24	138	3	1.7	0.4	252	1	Alive	NA	223	222	444.706	2	No	Yes	No	Normal	No	Former	< High school	Middle	1.55781	222	Negative	6.09741	Q3	3502.74
13691	44	Female	Other	55767.8	30538.9	28	2	2001-2002	48	32	17	54	45	13.68	53.04	138	5.4	1.6	0.3	375	1	Dead	4	27	26	1265.62	3	No	No	No	Overweight	No	Never	>High school	Middle	0.541939	26	Negative	7.14332	Q4	6107.79
13754	54	Male	Non-Hispanic White	64246.2	35001	18	1	2001-2002	24	21	31	98	45	11.97	79.56	136	4.8	2	0.5	154	1	Alive	NA	217	216	369.6	1	No	Yes	No	Overweight	Yes	Current	< High school	Low	1.5031	216	Negative	5.91242	Q2	7000.2
13766	19	Male	Mexican American	3335.6	1506.61	28	1	2001-2002	21	24	18	100	47	23.94	79.56	140	2.2	1.6	0.5	251	1	Alive	NA	208	206	345.125	NA	No	No	No	Normal	Yes	Current	>High school	Middle	0.396444	206	Negative	5.84391	Q2	301.322
13770	61	Male	Non-Hispanic Black	9005.52	5507.32	25	2	2001-2002	24	42	56	94	40	25.65	70.72	143	5.6	2	0.2	298	1	Dead	3	115	114	834.4	2	Yes	Yes	No	Overweight	Yes	Former	>High school	Low	1.75492	114	Negative	6.72671	Q4	1101.46
13799	34	Male	Non-Hispanic Black	29669.6	14611.8	16	1	2001-2002	25	26	24	69	45	10.26	97.24	139	1.3	1.9	0.5	228	1	Alive	NA	227	227	156	2	No	Yes	No	Overweight	No	Former	< High school	Middle	0.775439	227	Negative	5.04986	Q1	2922.37
13849	78	Male	Non-Hispanic Black	14321.5	7110.43	18	2	2001-2002	21	27	46	91	45	17.1	79.56	140	3.9	2	0.8	266	1	Dead	1	67	66	518.7	3	No	Yes	Yes	Normal	No	Never	< High school	Low	1.7277	66	Negative	6.25133	Q3	1422.09
13883	77	Female	Non-Hispanic White	46222.4	28546.2	19	2	2001-2002	18	23	13	79	43	10.26	70.72	143	3.1	1.4	0.5	229	1	Dead	8	193	192	507.071	3	No	Yes	No	Normal	No	Never	>High school	Middle	1.82283	192	Negative	6.22865	Q3	5709.25
13887	34	Female	Non-Hispanic White	79509.9	41407.1	26	2	2001-2002	19	20	16	65	43	10.26	88.4	138	2	1.8	0.4	211	1	Alive	NA	228	227	234.444	2	No	No	No	Normal	No	Former	>High school	Middle	0.739349	227	Negative	5.45722	Q1	8281.42
13958	85	Female	Non-Hispanic Black	16547.9	8663.17	27	1	2001-2002	11	17	14	57	36	10.26	97.24	142	2.6	1.5	0.4	193	1	Alive	NA	221	221	334.533	3	Yes	Yes	No	Overweight	No	Never	< High school	High	2.25743	221	Negative	5.81274	Q2	1732.63
14006	21	Male	Other	90649.7	43935.6	19	2	2001-2002	26	17	24	93	45	18.81	97.24	141	4.5	1.9	0.8	286	1	Dead	1	206	205	677.368	3	No	No	No	Overweight	Yes	Never	>High school	High	0.244802	205	Negative	6.51822	Q4	8787.12
14011	51	Male	Non-Hispanic Black	19068.9	11061.9	21	2	2001-2002	34	31	48	51	42	13.68	61.88	141	3.7	1.4	0.6	220	1	Alive	NA	210	209	581.429	3	No	No	No	Normal	Yes	Never	>High school	Middle	1.23245	209	Negative	6.36549	Q3	2212.37
14017	37	Male	Non-Hispanic Black	24350.1	12699.4	27	1	2001-2002	36	26	23	59	44	11.97	88.4	137	5.4	1.7	0.5	272	1	Alive	NA	222	221	864	3	No	No	No	Overweight	Yes	Never	>High school	High	0.589461	221	Negative	6.76157	Q4	2539.88
14028	35	Female	Non-Hispanic Black	4771.9	2293.81	20	1	2001-2002	27	19	76	72	43	10.26	53.04	138	3.5	1.5	0.5	288	1	Alive	NA	225	225	672	1	No	Yes	No	Overweight	No	Current	>High school	Low	0.444373	225	Negative	6.51026	Q4	458.761
14090	38	Female	Non-Hispanic Black	24315.4	10825.3	26	2	2001-2002	15	17	23	51	43	10.26	61.88	137	7.6	2.9	0.5	292	1	Alive	NA	228	227	765.241	1	No	No	No	Obese	Yes	Current	>High school	High	0.571221	227	Negative	6.64019	Q4	2165.06
14109	75	Male	Non-Hispanic Black	14175.4	7037.92	16	1	2001-2002	23	22	24	75	38	8.55	106.08	140	4.3	2.3	0.5	201	1	Dead	10	183	182	375.783	2	Yes	Yes	Yes	Obese	No	Former	< High school	Middle	1.71169	182	Negative	5.92901	Q2	1407.58
14123	39	Male	Non-Hispanic White	87200.7	49352.4	19	1	2001-2002	18	11	43	73	43	6.84	88.4	139	3.2	1.7	0.5	272	1	Alive	NA	219	217	512	1	No	No	No	Overweight	Yes	Current	>High school	High	0.371751	217	Negative	6.23832	Q3	9870.47
14126	55	Female	Non-Hispanic Black	20371.6	10988.5	27	1	2001-2002	18	15	33	42	43	10.26	61.88	138	4.5	2.3	0.6	308	1	Alive	NA	222	221	602.609	3	Yes	Yes	No	Overweight	Yes	Never	>High school	High	0.631345	221	Negative	6.40127	Q4	2197.7
14149	66	Female	Non-Hispanic Black	12461	6543.35	24	1	2001-2002	14	19	12	40	43	10.26	79.56	142	1.4	1.7	0.3	190	1	Alive	NA	215	214	156.471	2	No	Yes	No	Normal	No	Former	< High school	Low	1.76392	214	Negative	5.05287	Q1	1308.67
14153	72	Female	Non-Hispanic White	34408	21249.8	18	2	2001-2002	32	36	20	50	46	8.55	70.72	139	4.1	3.2	0.6	241	1	Dead	10	159	159	308.781	2	No	Yes	No	Overweight	Yes	Former	>High school	Low	1.90127	159	Negative	5.73263	Q2	4249.97
14187	48	Female	Other	102925	57676.4	20	2	2001-2002	17	27	10	54	42	11.97	53.04	136	3.9	3	0.6	345	1	Alive	NA	224	223	448.5	3	No	No	No	Normal	No	Never	>High school	Middle	0.91109	223	Negative	6.10591	Q3	11535.3
14238	79	Male	Non-Hispanic White	24453.4	13983	17	1	2001-2002	26	26	27	79	40	13.68	88.4	137	1.9	1.2	0.5	182	1	Dead	6	128	127	288.167	3	No	No	No	Overweight	Yes	Never	>High school	High	2.21331	127	Negative	5.66354	Q2	2796.6
14252	45	Female	Other Hispanic	17691.2	10113.3	20	1	2001-2002	11	17	9	71	42	10.26	53.04	137	3.5	1.8	0.4	339	1	Alive	NA	225	225	659.167	3	No	No	No	Normal	No	Never	< High school	Middle	0.680402	225	Negative	6.49098	Q4	2022.67
14282	55	Female	Non-Hispanic White	68748.6	39658.2	25	1	2001-2002	16	22	9	79	40	10.26	70.72	144	3.2	2	0.4	231	1	Alive	NA	206	205	369.6	2	No	No	No	Obese	Yes	Former	>High school	High	1.30952	205	Negative	5.91242	Q2	7931.63
14348	81	Male	Non-Hispanic White	13502.8	8553.39	17	1	2001-2002	13	17	17	73	42	15.39	70.72	140	4.7	1.9	0.6	207	1	Dead	1	130	130	512.053	1	No	No	No	Normal	Yes	Current	>High school	Middle	1.84498	130	Negative	6.23843	Q3	1710.68
14355	39	Male	Non-Hispanic Black	30856.3	16092.6	24	1	2001-2002	51	30	73	82	46	15.39	106.08	140	4.1	2.4	0.5	279	1	Alive	NA	212	212	476.625	3	No	Yes	No	Overweight	Yes	Never	>High school	High	0.587214	212	Negative	6.16673	Q3	3218.52
14492	46	Female	Non-Hispanic White	35592.1	19327.5	14	1	2001-2002	16	16	52	66	37	6.84	70.72	140	6.2	3.2	0.7	280	1	Dead	4	60	59	542.5	1	No	No	No	Obese	Yes	Current	>High school	Middle	0.657143	59	Negative	6.29619	Q3	3865.49
14522	55	Male	Mexican American	17895.6	9742.39	27	2	2001-2002	31	29	54	52	48	13.68	97.24	136	3.7	2.8	0.7	312	1	Alive	NA	212	211	412.286	2	No	No	No	Overweight	Yes	Former	>High school	Middle	0.918175	211	Negative	6.02172	Q2	1948.48
14558	21	Male	Other Hispanic	21035.2	10945.7	20	1	2001-2002	42	30	33	103	45	11.97	61.88	140	2.8	1.8	0.6	229	1	Alive	NA	225	225	356.222	3	No	No	No	Obese	Yes	Never	>High school	Middle	0.424503	225	Negative	5.87555	Q2	2189.15
14618	26	Female	Non-Hispanic Black	35357.7	16649.8	20	2	2001-2002	14	17	25	75	40	10.26	79.56	139	1.7	1.6	0.2	252	1	Alive	NA	224	223	267.75	1	No	No	No	Overweight	Yes	Current	>High school	Low	0.468768	223	Negative	5.59005	Q1	3329.96
14649	49	Male	Non-Hispanic Black	14270.4	8311.17	20	1	2001-2002	22	20	19	97	42	10.26	70.72	140	4.7	2.8	0.9	310	1	Dead	8	218	217	520.357	1	No	No	No	Overweight	No	Current	< High school	Middle	0.673989	217	Positive	6.25452	Q3	1662.23
14659	55	Female	Other	32254	17715.3	15	2	2001-2002	24	24	79	104	46	10.26	88.4	140	2	2.7	0.3	245	1	Alive	NA	218	217	181.481	3	No	Yes	No	Overweight	No	Never	>High school	Middle	1.09977	217	Negative	5.20115	Q1	3543.06
14770	57	Male	Mexican American	14643.3	7772.17	15	2	2001-2002	20	25	56	103	41	10.26	106.08	137	3.5	2.7	0.9	228	1	Alive	NA	217	217	295.556	2	No	No	Yes	Overweight	No	Former	>High school	High	1.39754	217	Negative	5.68886	Q2	1554.43
14823	64	Male	Other	11072.8	6028.24	21	2	2001-2002	19	17	26	54	48	10.26	70.72	141	3	3.1	0.5	280	1	Alive	NA	209	209	270.968	2	Yes	Yes	No	Overweight	Yes	Former	>High school	Low	0.891444	209	Negative	5.602	Q1	1205.65
14849	63	Male	Other	42917.4	23695.4	18	1	2001-2002	24	22	19	58	43	15.39	70.72	140	2.3	1.7	0.5	249	1	Alive	NA	216	214	336.882	2	No	No	No	Normal	No	Former	>High school	High	1.13621	214	Negative	5.81973	Q2	4739.08
14914	32	Female	Non-Hispanic Black	20893.5	9465.16	20	1	2001-2002	21	18	44	49	41	8.55	70.72	137	4.9	2.7	0.5	222	1	Alive	NA	226	225	402.889	1	No	No	No	Obese	Yes	Current	< High school	Low	0.566187	225	Negative	5.99866	Q2	1893.03
14941	50	Male	Non-Hispanic White	78072.7	41909.9	23	2	2001-2002	21	25	18	84	44	11.97	97.24	138	3.6	2.2	0.7	221	1	Dead	3	205	204	361.636	1	No	No	No	Overweight	Yes	Current	>High school	Middle	1.23426	204	Negative	5.89064	Q2	8381.97
14967	82	Female	Non-Hispanic Black	16311.5	8586.02	16	1	2001-2002	14	24	17	113	40	6.84	79.56	140	1.7	1.8	0.7	226	1	Dead	6	180	179	213.444	2	No	Yes	No	Normal	No	Former	< High school	Middle	2.3273	179	Negative	5.36338	Q1	1717.2
14995	77	Male	Mexican American	2675.18	1330.27	15	1	2001-2002	21	24	12	48	44	10.26	70.72	137	6.1	1.1	0.6	227	1	Dead	6	178	176	1258.82	2	No	Yes	No	Overweight	Yes	Former	< High school	Middle	1.77651	176	Negative	7.13793	Q4	266.054
15041	44	Male	Other	39984.1	20896.4	28	2	2001-2002	69	34	159	63	45	15.39	97.24	143	3.2	2.4	0.5	354	1	Alive	NA	214	213	472	1	No	No	No	Normal	Yes	Current	>High school	Middle	0.508749	213	Negative	6.15698	Q3	4179.29
15066	18	Male	Mexican American	6924.39	3189.07	24	2	2001-2002	22	28	30	78	46	18.81	97.24	137	3.4	1.2	0.9	197	1	Alive	NA	214	214	558.167	NA	No	No	No	Overweight	Yes	Never	< High school	High	0.545448	214	Negative	6.32466	Q3	637.814
15073	70	Female	Non-Hispanic Black	17468.5	9081.86	16	1	2001-2002	18	20	13	57	41	5.13	88.4	141	4.6	3.3	0.3	233	1	Dead	1	70	70	324.788	3	No	Yes	No	Obese	No	Never	>High school	Low	1.41624	70	Negative	5.78317	Q2	1816.37
15099	31	Male	Non-Hispanic Black	31055.9	15578.9	18	2	2001-2002	31	28	24	52	45	10.26	88.4	138	4.8	2.4	0.7	249	1	Alive	NA	220	219	498	3	No	Yes	No	Obese	Yes	Never	>High school	Middle	0.626094	219	Negative	6.2106	Q3	3115.78
15129	71	Male	Non-Hispanic White	11353.4	5128.93	21	2	2001-2002	26	26	25	76	45	11.97	70.72	142	3.5	0.7	0.4	121	1	Alive	NA	207	206	605	2	Yes	Yes	Yes	Overweight	Yes	Former	< High school	Middle	2.99199	206	Negative	6.40523	Q4	1025.79
15193	50	Male	Other	51244.9	27713.9	26	2	2001-2002	34	34	37	79	47	10.26	61.88	138	5.8	2.6	0.7	304	1	Alive	NA	228	226	678.154	1	No	No	No	Normal	Yes	Current	< High school	Middle	0.959038	226	Positive	6.51937	Q4	5542.77
15262	81	Male	Non-Hispanic White	9328.78	5478.81	18	2	2001-2002	25	36	16	77	43	13.68	123.76	142	4.7	1.8	0.6	263	1	Dead	10	106	105	686.722	3	No	Yes	No	Normal	Yes	Never	< High school	Low	2.21749	105	Negative	6.53193	Q4	1095.76
15264	62	Female	Other	43011	22095.8	18	1	2001-2002	13	19	12	48	43	10.26	53.04	142	2.4	1.8	0.2	241	1	Alive	NA	217	215	321.333	3	No	No	No	Normal	No	Never	>High school	High	1.35568	215	Negative	5.77248	Q2	4419.16
15294	58	Male	Non-Hispanic Black	20993.9	12598.9	24	1	2001-2002	11	22	22	63	41	17.1	79.56	139	2	2	0.9	200	1	Alive	NA	211	209	200	1	No	Yes	No	Normal	Yes	Current	>High school	High	1.92364	209	Negative	5.29832	Q1	2519.78
15322	76	Male	Non-Hispanic White	15089.1	7845.34	26	2	2001-2002	20	16	15	94	37	13.68	97.24	140	7.1	2	1	255	1	Dead	1	64	64	905.25	1	No	Yes	Yes	Obese	No	Current	>High school	Low	1.0663	64	Negative	6.80821	Q4	1569.07
15389	72	Male	Non-Hispanic Black	12225.1	6069.62	25	1	2001-2002	17	23	46	458	38	10.26	106.08	140	1.9	1.6	0.5	368	1	Dead	10	183	182	437	3	No	Yes	No	Obese	Yes	Never	< High school	Middle	1.09141	182	Negative	6.07993	Q3	1213.92
15398	41	Male	Non-Hispanic White	38743.9	19626.4	20	2	2001-2002	47	34	65	63	42	8.55	88.4	138	5.6	2.3	0.9	253	1	Alive	NA	224	223	616	1	No	Yes	No	Overweight	Yes	Current	< High school	Middle	0.803699	223	Negative	6.42325	Q4	3925.27
15401	50	Male	Non-Hispanic White	73182.9	41086.3	27	2	2001-2002	22	24	23	87	44	11.97	70.72	138	1.7	1.4	0.5	141	1	Dead	10	26	26	171.214	1	No	Yes	No	Underweight	Yes	Current	>High school	Middle	1.81447	26	Negative	5.14292	Q1	8217.26
15404	42	Male	Other	99221.1	51701	25	1	2001-2002	18	17	19	80	44	10.26	97.24	138	6.8	2	0.8	369	1	Alive	NA	208	208	1254.6	3	No	No	No	Normal	No	Never	>High school	High	0.456074	208	Negative	7.13457	Q4	10340.2
15420	41	Male	Mexican American	11956.5	6155.42	22	1	2001-2002	19	26	22	90	47	10.26	79.56	137	3.8	3.7	0.7	295	1	Alive	NA	220	219	302.973	1	No	No	No	Normal	Yes	Current	< High school	Middle	0.829007	219	Negative	5.71364	Q2	1231.08
15505	81	Female	Non-Hispanic White	18241.3	11226	22	1	2001-2002	36	71	24	51	43	20.52	88.4	142	3	2.6	0.8	191	1	Dead	6	168	167	220.385	2	Yes	Yes	No	Obese	Yes	Former	< High school	Middle	5.01832	167	Negative	5.39537	Q1	2245.19
15545	54	Female	Non-Hispanic Black	25863.8	14064.6	27	1	2001-2002	20	12	68	103	40	10.26	79.56	139	4.9	2.9	0.6	343	1	Dead	2	148	148	579.552	3	No	Yes	Yes	Obese	No	Never	>High school	Low	0.422441	148	Negative	6.36225	Q3	2812.92
15577	36	Female	Non-Hispanic Black	24185.2	11776.4	20	1	2001-2002	13	16	21	66	38	8.55	61.88	139	4.2	3.1	0.7	356	1	Alive	NA	226	226	482.323	1	No	No	No	Obese	Yes	Current	< High school	Middle	0.448746	226	Negative	6.17861	Q3	2355.29
15591	76	Male	Non-Hispanic White	14215.9	8087.36	18	2	2001-2002	22	25	14	58	47	8.55	79.56	137	3.7	1.7	0.6	159	1	Dead	1	205	205	346.059	2	No	No	No	Overweight	Yes	Former	>High school	Low	2.54768	205	Negative	5.84661	Q2	1617.47
15658	62	Male	Non-Hispanic White	53012.2	27762.5	18	2	2001-2002	20	15	16	56	42	13.68	79.56	141	4.6	2.7	0.7	223	1	Alive	NA	213	212	379.926	2	No	No	No	Obese	Yes	Former	>High school	High	0.932531	212	Negative	5.93998	Q2	5552.5
15713	49	Male	Non-Hispanic White	36317.4	22420	23	2	2001-2002	250	279	173	78	50	15.39	97.24	139	6.9	1.7	1.1	173	1	Dead	2	136	136	702.176	1	No	No	No	Normal	Yes	Current	< High school	Low	4.99786	136	Negative	6.55418	Q4	4484.01
15723	64	Female	Non-Hispanic Black	10031.4	5163.66	21	1	2001-2002	13	14	13	73	39	10.26	88.4	143	1.8	1.2	0.3	295	1	Dead	10	158	156	442.5	3	Yes	Yes	No	Obese	No	Never	< High school	Middle	0.842392	156	Negative	6.09244	Q3	1032.73
15740	53	Male	Non-Hispanic Black	27309.4	15905.1	20	2	2001-2002	23	19	40	113	41	11.97	70.72	142	4.6	4.3	0.9	186	1	Alive	NA	223	222	198.977	1	Yes	Yes	No	Obese	Yes	Current	>High school	High	1.12889	222	Negative	5.29319	Q1	3181.02
15844	82	Male	Other Hispanic	9327.11	5564.77	14	2	2001-2002	13	18	25	75	43	11.97	106.08	144	3.2	1.5	0.8	143	1	Dead	2	167	166	305.067	3	No	No	Yes	Overweight	No	Never	< High school	Low	2.86272	166	Negative	5.72053	Q2	1112.95
15855	60	Male	Non-Hispanic White	53010.5	29268	23	2	2001-2002	23	20	31	54	46	29.07	97.24	140	3.1	1.6	0.5	222	1	Alive	NA	206	205	430.125	2	No	No	No	Normal	Yes	Former	>High school	High	1.1271	205	Negative	6.06408	Q3	5853.6
15863	81	Female	Non-Hispanic Black	13686.1	7204.07	26	1	2001-2002	18	28	37	185	41	8.55	70.72	140	2.3	2.6	0.5	173	1	Dead	10	130	129	153.038	3	Yes	Yes	No	Overweight	Yes	Never	< High school	Low	3.09002	129	Negative	5.03069	Q1	1440.81
15953	48	Male	Non-Hispanic White	75234.5	39318.9	21	1	2001-2002	74	46	180	139	44	17.1	79.56	138	4.1	1.9	0.5	243	1	Alive	NA	205	204	524.368	3	Yes	Yes	No	Obese	No	Never	>High school	High	1.05627	204	Negative	6.26219	Q3	7863.78
16025	75	Male	Non-Hispanic White	22488.3	12568.5	20	1	2001-2002	18	26	20	83	43	13.68	123.76	140	4.7	1.4	0.6	167	1	Dead	10	62	61	560.643	2	No	Yes	No	Overweight	Yes	Former	< High school	High	2.75221	61	Negative	6.32908	Q3	2513.69
16075	63	Female	Non-Hispanic Black	9459.13	4979.09	20	1	2001-2002	14	27	32	104	40	11.97	88.4	138	5	1.3	0.6	260	1	Dead	2	164	163	1000	1	No	Yes	No	Normal	Yes	Current	< High school	Low	1.74851	163	Negative	6.90776	Q4	995.817
16287	49	Female	Non-Hispanic Black	17639.9	9808.59	20	1	2001-2002	19	16	47	78	47	10.26	53.04	137	6	2.5	0.7	214	1	Alive	NA	225	225	513.6	1	Yes	No	No	Overweight	No	Current	>High school	Low	0.840476	225	Negative	6.24144	Q3	1961.72
16295	77	Male	Non-Hispanic Black	10313.5	5441.95	27	1	2001-2002	12	18	24	112	43	10.26	203.32	141	3.3	1.5	0.5	177	1	Dead	10	73	72	389.4	1	No	Yes	No	Overweight	Yes	Current	< High school	Low	2.26047	72	Negative	5.96461	Q2	1088.39
16301	77	Male	Non-Hispanic White	32652.8	18249.3	24	1	2001-2002	26	27	145	122	42	35.91	88.4	139	3.8	0.7	0.4	161	1	Dead	6	61	61	874	2	Yes	Yes	Yes	Overweight	Yes	Former	>High school	High	2.53246	61	Negative	6.77308	Q4	3649.86
16324	81	Male	Non-Hispanic White	17687.8	11343.6	14	1	2001-2002	16	24	25	66	37	10.26	97.24	138	2.5	0.9	0.2	124	1	Dead	1	54	53	344.444	2	No	No	Yes	Normal	Yes	Former	>High school	Middle	3.91935	53	Negative	5.84193	Q2	2268.72
16371	40	Male	Non-Hispanic Black	26385.4	15306.2	20	2	2001-2002	78	112	446	99	38	11.97	79.56	139	4.2	2.9	0.4	208	1	Alive	NA	224	224	301.241	1	No	No	No	Normal	Yes	Current	< High school	Low	2.43875	224	Negative	5.70791	Q2	3061.24
16377	19	Female	Non-Hispanic Black	6725.28	4069.83	15	2	2001-2002	12	18	21	58	38	6.84	61.88	139	2.8	2.9	0.5	252	1	Alive	NA	218	217	243.31	NA	No	No	No	Overweight	No	Never	>High school	High	0.391773	217	Negative	5.49434	Q1	813.966
16418	53	Female	Other	58485.7	32168.6	19	1	2001-2002	21	22	18	72	38	10.26	70.72	142	3	2.5	0.3	228	1	Alive	NA	218	216	273.6	NA	No	Yes	No	Overweight	No	Former	< High school	Low	1.11597	216	Negative	5.61167	Q1	6433.71
16434	66	Male	Non-Hispanic Black	10287.2	5428.04	26	1	2001-2002	16	15	29	107	44	10.26	159.12	144	3	1.6	0.5	192	1	Dead	10	91	90	360	1	No	Yes	No	Obese	Yes	Current	< High school	Low	1.28906	90	Negative	5.8861	Q2	1085.61
16476	65	Male	Non-Hispanic Black	6443.08	3496.81	20	1	2001-2002	19	18	22	52	41	8.55	70.72	136	2.5	2.4	0.5	183	1	Alive	NA	221	220	190.625	2	Yes	No	No	Overweight	Yes	Former	>High school	Middle	1.46676	220	Negative	5.25031	Q1	699.362
16482	47	Female	Mexican American	12214.2	5941.78	17	1	2001-2002	63	42	49	102	43	10.26	61.88	143	2.6	1.2	0.3	208	1	Alive	NA	217	215	450.667	2	No	No	No	Overweight	No	Former	< High school	Middle	1.19568	215	Negative	6.11073	Q3	1188.36
16515	79	Male	Non-Hispanic Black	11273.5	6252.96	14	1	2001-2002	7	17	15	42	38	8.55	123.76	140	3	1	0.4	217	1	Dead	6	86	84	651	2	No	No	No	Normal	Yes	Former	< High school	Middle	2.3392	84	Negative	6.47851	Q4	1250.59
16591	37	Female	Non-Hispanic White	46606.5	23525.2	18	2	2001-2002	21	19	20	63	39	6.84	70.72	137	8.4	3.4	0.6	359	1	Alive	NA	213	212	886.941	1	No	No	No	Obese	Yes	Current	< High school	Middle	0.427318	212	Negative	6.78778	Q4	4705.04
16593	24	Male	Other Hispanic	30028	14844.3	24	1	2001-2002	26	25	26	66	46	18.81	114.92	139	2.5	1.9	0.3	203	1	Alive	NA	211	210	267.105	3	No	Yes	No	Normal	Yes	Never	>High school	Middle	0.579654	210	Negative	5.58764	Q1	2968.85
16599	35	Male	Non-Hispanic Black	28107.7	14170.1	18	1	2001-2002	28	37	19	41	46	15.39	97.24	137	2.4	2.6	0.5	284	1	Alive	NA	216	215	262.154	1	No	No	No	Obese	Yes	Current	>High school	Low	0.861732	215	Positive	5.56893	Q1	2834.03
16621	80	Female	Non-Hispanic Black	10838.6	5705.19	27	1	2001-2002	14	19	17	49	42	10.26	114.92	141	4.8	2.7	0.6	211	1	Alive	NA	222	221	375.111	3	Yes	Yes	No	Normal	No	Never	>High school	Middle	1.92529	221	Negative	5.92722	Q2	1141.04
16633	18	Male	Non-Hispanic Black	5565.81	2870.65	19	1	2001-2002	45	29	68	103	42	10.26	88.4	141	1.9	2	0.5	290	1	Alive	NA	219	219	275.5	NA	No	No	No	Normal	No	Never	< High school	Low	0.268328	219	Negative	5.61859	Q1	574.13
16641	64	Female	Non-Hispanic White	37891.8	19601.8	22	1	2001-2002	29	24	15	63	42	10.26	61.88	139	5.7	2.6	0.6	215	1	Alive	NA	220	219	471.346	3	No	Yes	No	Overweight	Yes	Never	>High school	Middle	1.32664	219	Negative	6.15559	Q3	3920.37
16659	55	Male	Non-Hispanic White	76996.1	41517	18	2	2001-2002	48	37	185	68	40	11.97	79.56	139	4.6	1.6	0.6	205	1	Alive	NA	213	212	589.375	2	No	No	No	Overweight	Yes	Former	>High school	High	1.43281	212	Negative	6.37906	Q3	8303.39
16686	63	Female	Non-Hispanic Black	14708.8	7647.09	24	1	2001-2002	18	17	12	52	38	10.26	53.04	139	3.5	1.7	0.6	330	1	Alive	NA	212	210	679.412	3	No	Yes	No	Normal	No	Never	< High school	Middle	0.764961	210	Negative	6.52123	Q4	1529.42
16733	46	Male	Non-Hispanic Black	14369.5	8270.27	20	1	2001-2002	14	20	13	57	45	18.81	114.92	140	3.8	2.5	0.6	250	1	Dead	1	212	211	380	1	No	No	No	Overweight	Yes	Current	>High school	Middle	0.983521	211	Negative	5.94017	Q2	1654.05
16805	70	Male	Non-Hispanic White	24453.4	13983	17	1	2001-2002	24	24	30	59	46	13.68	97.24	136	3.4	1.5	0.4	323	1	Alive	NA	217	216	732.133	2	No	No	Yes	Overweight	Yes	Former	>High school	Middle	1.0617	216	Negative	6.59596	Q4	2796.6
16815	62	Male	Mexican American	2280.43	1116.26	28	2	2001-2002	25	23	556	166	40	17.1	106.08	137	2.8	1.5	0.6	154	1	Dead	1	129	127	287.467	2	Yes	Yes	No	Overweight	Yes	Former	< High school	Middle	1.85195	127	Negative	5.66111	Q2	223.251
16899	78	Female	Non-Hispanic Black	14694.4	7639.63	27	1	2001-2002	13	22	40	84	38	11.97	88.4	141	3.9	1.8	0.7	234	1	Dead	1	34	33	507	2	Yes	Yes	No	Overweight	No	Former	< High school	Middle	2.0339	33	Negative	6.22851	Q3	1527.93
16918	65	Female	Non-Hispanic Black	19671.8	10298.6	16	1	2001-2002	11	18	26	80	38	13.68	106.08	136	2	2.2	0.3	235	1	Alive	NA	227	227	213.636	1	No	Yes	No	Obese	Yes	Current	>High school	Middle	1.50114	227	Negative	5.36428	Q1	2059.72
16938	66	Female	Mexican American	4021.54	1864.64	17	2	2001-2002	26	26	23	69	44	11.97	53.04	137	3.6	2.4	0.5	210	1	Alive	NA	211	211	315	2	No	Yes	No	Overweight	No	Former	>High school	High	1.60255	211	Negative	5.75257	Q2	372.928
16956	60	Male	Mexican American	4111.55	2229.26	17	2	2001-2002	17	19	16	63	38	6.84	61.88	135	5.7	2.8	0.7	399	1	Alive	NA	210	209	812.25	1	No	No	No	Normal	Yes	Current	< High school	Middle	0.692959	209	Negative	6.69981	Q4	445.853
16960	49	Female	Non-Hispanic Black	30298.5	15716.5	20	2	2001-2002	19	24	29	52	43	5.13	61.88	141	4.7	2.1	0.6	290	1	Alive	NA	223	222	649.048	1	No	No	No	Normal	Yes	Current	< High school	Low	0.93032	222	Negative	6.47551	Q4	3143.29
16963	76	Male	Non-Hispanic Black	8849.02	4393.42	27	1	2001-2002	22	30	28	79	42	15.39	79.56	139	1.6	1.1	0.4	94	1	Dead	3	46	45	136.727	2	No	No	No	Underweight	Yes	Former	< High school	Middle	5.17125	45	Negative	4.91799	Q1	878.683
17063	21	Female	Mexican American	29329.4	13782.9	16	2	2001-2002	23	29	12	78	43	10.26	53.04	139	3.8	2	0.4	323	1	Alive	NA	206	205	613.7	3	No	No	No	Overweight	No	Never	>High school	Low	0.393143	205	Negative	6.41951	Q4	2756.58
17078	32	Male	Non-Hispanic White	78842.5	40148.7	24	2	2001-2002	27	25	25	64	44	11.97	79.56	137	5.5	2.1	0.9	294	1	Alive	NA	214	214	770	1	No	No	No	Normal	Yes	Current	< High school	Middle	0.523674	214	Negative	6.64639	Q4	8029.75
17115	23	Female	Other	76455.3	36253.9	24	1	2001-2002	11	16	8	30	42	11.97	44.2	139	5	2.9	0.6	269	1	Alive	NA	212	212	463.793	3	No	No	No	Normal	Yes	Never	>High school	Middle	0.412476	212	Negative	6.13944	Q3	7250.78
17134	83	Male	Non-Hispanic White	19279.3	12307.4	15	2	2001-2002	29	26	35	75	44	13.68	106.08	139	4.4	1.9	1.2	203	1	Dead	9	90	89	470.105	2	Yes	Yes	Yes	Overweight	No	Former	>High school	High	1.97404	89	Negative	6.15296	Q3	2461.47
17150	54	Male	Non-Hispanic Black	26853.5	15113.6	16	1	2001-2002	17	23	15	123	40	13.68	97.24	137	1.8	1.4	0.4	182	1	Alive	NA	227	226	234	1	Yes	No	No	Overweight	Yes	Current	>High school	High	1.65511	226	Negative	5.45532	Q1	3022.72
17194	19	Male	Non-Hispanic Black	5702.18	3062.4	24	1	2001-2002	18	25	24	57	46	41.04	70.72	142	1.9	1.9	0.5	271	1	Alive	NA	211	210	271	NA	No	No	No	Normal	Yes	Never	< High school	Middle	0.413131	210	Negative	5.60212	Q1	612.479
17216	42	Male	Non-Hispanic Black	33434.7	18817.6	16	2	2001-2002	19	20	39	68	41	13.68	114.92	138	7.1	3	0.9	248	1	Alive	NA	205	205	586.933	2	No	Yes	No	Obese	Yes	Former	>High school	Middle	0.777053	205	Negative	6.37491	Q3	3763.53
17224	83	Male	Non-Hispanic White	8457.72	6081.24	23	2	2001-2002	21	28	14	70	43	11.97	88.4	141	3.5	1.6	0.5	150	1	Dead	5	13	12	328.125	2	Yes	Yes	No	Normal	Yes	Former	< High school	Low	3.38092	12	Negative	5.79339	Q2	1216.25
17242	83	Male	Non-Hispanic White	21075.2	13828.8	22	2	2001-2002	11	18	12	54	39	13.68	97.24	145	5.2	1.6	1	312	1	Dead	1	192	191	1014	1	No	Yes	No	Normal	No	Current	>High school	Middle	1.44378	191	Negative	6.92166	Q4	2765.77
17260	54	Male	Non-Hispanic Black	15769.1	8399.24	21	1	2001-2002	56	39	233	54	41	10.26	88.4	137	1.4	3.5	0.3	285	1	Dead	10	170	170	114	2	No	Yes	No	Obese	Yes	Former	< High school	Low	0.98746	170	Negative	4.7362	Q1	1679.85
17301	61	Male	Non-Hispanic Black	9549.36	5182.66	28	2	2001-2002	19	19	56	84	42	11.97	97.24	141	3.9	3.5	0.8	328	1	Dead	3	120	119	365.486	1	Yes	Yes	Yes	Overweight	Yes	Current	< High school	Middle	0.810649	119	Negative	5.90123	Q2	1036.53
17320	82	Female	Other	95796.5	57509.9	25	1	2001-2002	17	17	12	42	37	10.26	61.88	141	3.4	2.1	0.3	202	1	Dead	1	163	161	327.048	3	No	Yes	No	Normal	No	Never	>High school	Middle	1.67374	161	Negative	5.79011	Q2	11502
17391	42	Female	Non-Hispanic Black	25789.5	14028.4	24	1	2001-2002	14	13	22	48	39	15.39	79.56	140	6.3	1.8	0.6	338	1	Alive	NA	212	210	1183	2	No	No	No	Obese	Yes	Former	>High school	High	0.43173	210	Positive	7.07581	Q4	2805.68
17446	59	Male	Non-Hispanic Black	27357.6	15810.5	20	2	2001-2002	17	30	136	76	38	8.55	88.4	140	6.1	2.1	0.7	218	1	Dead	10	179	178	633.238	2	No	Yes	No	Normal	Yes	Former	< High school	High	1.96921	178	Negative	6.45085	Q4	3162.11
17457	62	Female	Other	46261.1	23304.2	15	1	2001-2002	31	28	31	56	43	8.55	61.88	140	3.1	3.6	0.6	264	1	Dead	2	187	186	227.333	3	No	Yes	No	Overweight	No	Never	< High school	High	1.18104	186	Negative	5.42642	Q1	4660.84
17488	82	Male	Non-Hispanic Black	10204.1	5378.37	19	1	2001-2002	13	23	17	67	41	10.26	88.4	140	3	1.7	0.6	189	1	Dead	1	109	108	333.529	1	No	Yes	No	Overweight	Yes	Current	< High school	Low	2.76763	108	Negative	5.80973	Q2	1075.67
17547	44	Male	Non-Hispanic Black	22000.1	12382	27	1	2001-2002	30	35	42	71	43	10.26	97.24	142	2.6	3	0.5	285	1	Alive	NA	222	222	247	2	No	Yes	No	Obese	Yes	Former	>High school	Low	0.986541	222	Negative	5.50939	Q1	2476.41
17568	78	Male	Non-Hispanic White	37213.4	20702.4	26	1	2001-2002	36	33	19	48	37	13.68	123.76	141	6.3	0.9	0.3	18	1	Dead	2	39	39	126	3	No	No	No	Overweight	Yes	Never	>High school	High	23.8333	39	Negative	4.83628	Q1	4140.48
17621	62	Male	Other Hispanic	12657.4	6671.47	14	2	2001-2002	18	26	40	93	36	13.68	88.4	140	5.2	2.3	0.6	237	1	Alive	NA	224	223	535.826	1	No	No	No	Normal	Yes	Current	< High school	Low	1.60317	223	Negative	6.28381	Q3	1334.29
17658	26	Male	Mexican American	26966.7	14480.2	16	2	2001-2002	26	31	35	72	45	15.39	61.88	141	3.5	3	0.9	301	1	Alive	NA	206	205	351.167	3	No	No	No	Normal	Yes	Never	>High school	Low	0.525148	205	Negative	5.86126	Q2	2896.04
17706	35	Female	Non-Hispanic Black	28712.1	13191.9	28	2	2001-2002	19	16	23	70	42	10.26	53.04	138	2.3	1.9	0.5	322	1	Alive	NA	214	213	389.789	1	No	No	No	Obese	Yes	Current	>High school	High	0.398984	213	Negative	5.96561	Q2	2638.37
17778	50	Male	Non-Hispanic Black	16345.4	9435.03	26	2	2001-2002	26	22	15	52	40	10.26	88.4	143	2.7	1.9	0.4	182	1	Alive	NA	228	227	258.632	2	No	Yes	No	Obese	Yes	Former	>High school	Middle	1.18532	227	Negative	5.5554	Q1	1887.01
17804	53	Male	Non-Hispanic White	98463	53244.9	16	1	2001-2002	13	20	17	96	41	10.26	79.56	146	7.3	1.3	0.6	349	1	Dead	1	6	6	1959.77	2	No	Yes	Yes	Obese	Yes	Former	>High school	High	0.842381	6	Negative	7.58058	Q4	10649
17828	61	Female	Non-Hispanic Black	16035.9	8337.04	25	1	2001-2002	16	20	64	104	38	10.26	61.88	143	5.3	2.7	0.5	320	1	Dead	5	88	87	628.148	1	No	Yes	No	Overweight	Yes	Current	>High school	High	0.953125	87	Negative	6.44278	Q4	1667.41
17898	85	Female	Other Hispanic	18016.8	10540	17	1	2001-2002	19	31	17	63	38	10.26	79.56	141	3.1	1.2	0.4	204	1	Dead	10	75	74	527	3	No	No	No	Overweight	No	Never	< High school	Middle	2.96329	74	Negative	6.2672	Q3	2107.99
17901	69	Male	Non-Hispanic Black	11978.6	6501.07	24	2	2001-2002	14	20	17	73	44	10.26	176.8	136	4.7	2.7	0.7	414	1	Dead	10	172	171	720.667	2	No	Yes	Yes	Normal	Yes	Former	< High school	High	0.890871	171	Negative	6.58018	Q4	1300.21
17955	59	Female	Non-Hispanic Black	26328.3	14555.3	25	2	2001-2002	12	14	16	71	39	10.26	70.72	143	1.8	1.4	0.4	235	1	Alive	NA	209	208	302.143	3	No	Yes	No	Obese	No	Never	>High school	High	1.01466	208	Negative	5.7109	Q2	2911.06
18005	39	Female	Non-Hispanic White	71038.2	36066.2	26	2	2001-2002	17	22	23	53	43	11.97	61.88	143	4.6	2.9	0.4	345	1	Alive	NA	228	227	547.241	1	No	No	No	Overweight	Yes	Current	< High school	Middle	0.603176	227	Negative	6.30489	Q3	7213.24
18103	73	Female	Non-Hispanic Black	21262	11131.1	20	2	2001-2002	21	21	28	131	38	6.84	132.6	144	5.4	6.5	1.2	240	1	Dead	9	88	87	199.385	3	Yes	Yes	No	Overweight	Yes	Never	< High school	High	1.39387	87	Negative	5.29524	Q1	2226.22
18199	35	Female	Non-Hispanic White	70126.1	35996.6	15	1	2001-2002	15	22	23	48	41	6.84	70.72	137	4	1.5	0.3	280	1	Alive	NA	226	226	746.667	2	No	No	No	Overweight	Yes	Former	>High school	High	0.710047	226	Negative	6.61562	Q4	7199.31
18305	63	Female	Non-Hispanic Black	19587.9	10120.8	16	2	2001-2002	27	27	15	76	41	11.97	61.88	139	3	2.8	0.5	289	1	Alive	NA	205	204	309.643	3	No	No	No	Normal	No	Never	< High school	Middle	1.13273	204	Negative	5.73542	Q2	2024.15
18311	44	Male	Non-Hispanic White	83907.4	42627.1	15	1	2001-2002	17	17	24	58	42	10.26	70.72	139	11.2	3.3	1.3	320	1	Alive	NA	223	222	1086.06	1	No	No	No	Overweight	Yes	Current	< High school	High	0.566927	222	Negative	6.99031	Q4	8525.43
18412	63	Male	Other	20707.1	11174.1	17	1	2001-2002	43	37	58	66	39	18.81	97.24	140	4.2	1.5	0.6	153	1	Dead	10	64	63	428.4	1	Yes	Yes	No	Normal	Yes	Current	< High school	Low	2.32336	63	Positive	6.06006	Q3	2234.82
18486	45	Male	Other	90323.3	49003.3	14	2	2001-2002	28	27	34	67	48	15.39	70.72	140	3.3	1.5	0.4	336	1	Alive	NA	224	222	739.2	2	No	No	No	Overweight	Yes	Former	>High school	Middle	0.683373	222	Negative	6.60557	Q4	9800.67
18498	43	Male	Non-Hispanic Black	17537.8	10123.3	22	1	2001-2002	24	23	45	93	41	10.26	88.4	140	7.5	2.4	0.9	307	1	Alive	NA	220	220	959.375	1	No	No	No	Obese	Yes	Current	>High school	High	0.657586	220	Negative	6.86628	Q4	2024.66
18509	38	Female	Non-Hispanic Black	32980.1	15857.9	18	1	2001-2002	20	25	30	42	44	8.55	61.88	138	4.2	1.9	0.5	342	1	Alive	NA	217	217	756	1	No	No	No	Overweight	Yes	Current	>High school	Low	0.62113	217	Negative	6.62804	Q4	3171.58
18524	28	Male	Mexican American	21854.2	11396.7	15	2	2001-2002	37	47	58	55	50	17.1	106.08	138	3	2.2	0.5	200	1	Alive	NA	218	217	272.727	1	No	No	No	Overweight	Yes	Current	< High school	Middle	1.08175	217	Negative	5.60847	Q1	2279.33
18543	49	Male	Non-Hispanic White	73267.7	38177.5	21	2	2001-2002	32	30	29	63	45	13.68	88.4	140	3.5	2.9	0.4	237	1	Alive	NA	210	209	286.034	3	No	Yes	No	Normal	Yes	Never	>High school	High	1.09646	209	Negative	5.65611	Q2	7635.51
18596	54	Female	Non-Hispanic White	61020.1	35588.8	17	1	2001-2002	14	21	15	52	44	11.97	61.88	138	3.4	2	0.5	272	1	Alive	NA	217	217	462.4	3	No	No	No	Normal	Yes	Never	>High school	High	1.11424	217	Negative	6.13643	Q3	7117.76
18616	60	Male	Non-Hispanic Black	17649.6	8762.77	16	2	2001-2002	97	65	56	71	37	8.55	150.28	140	4.2	2	0.8	286	1	Alive	NA	206	205	600.6	2	Yes	Yes	No	Overweight	No	Former	>High school	Middle	1.38456	205	Negative	6.39793	Q3	1752.55
18631	77	Female	Non-Hispanic Black	13039.1	6826.22	26	2	2001-2002	37	25	37	92	38	10.26	97.24	144	3.2	2.1	0.6	243	1	Dead	10	13	12	370.286	3	Yes	Yes	Yes	Overweight	No	Never	< High school	High	1.30234	12	Negative	5.91427	Q2	1365.24
18652	20	Male	Non-Hispanic Black	30028	14844.3	24	1	2001-2002	18	17	14	56	44	15.39	79.56	142	2.5	3.1	0.5	217	1	Alive	NA	211	210	175	3	No	No	No	Normal	Yes	Never	>High school	Low	0.369303	210	Negative	5.16479	Q1	2968.85
18711	71	Female	Non-Hispanic Black	16374.4	8395.16	14	1	2001-2002	17	20	17	110	43	11.97	79.56	140	2	1.4	0.5	214	1	Dead	5	178	176	305.714	3	No	Yes	No	Overweight	No	Never	< High school	Low	1.60935	176	Negative	5.72265	Q2	1679.03
18718	76	Male	Non-Hispanic Black	9514.05	5163.49	25	2	2001-2002	12	14	15	68	39	11.97	106.08	139	2.9	1.8	0.4	286	1	Dead	1	157	156	460.778	2	No	Yes	No	Overweight	No	Former	>High school	Middle	1.07395	156	Negative	6.13292	Q3	1032.7
18742	76	Male	Other Hispanic	20371.5	11049.4	19	2	2001-2002	24	25	43	77	40	18.81	88.4	135	3.3	2.8	0.6	216	1	Alive	NA	223	222	254.571	2	No	No	No	Overweight	Yes	Former	>High school	Low	1.79554	222	Negative	5.53958	Q1	2209.88
18752	61	Female	Other	60280.9	30884.1	23	2	2001-2002	20	28	24	69	40	11.97	61.88	141	2.7	2.2	0.5	288	1	Alive	NA	206	205	353.455	3	No	Yes	No	Overweight	No	Never	< High school	High	1.32611	205	Negative	5.86775	Q2	6176.82
18811	82	Female	Non-Hispanic White	17121.2	10536.6	21	2	2001-2002	33	35	55	70	45	17.1	132.6	140	3.8	1.3	0.4	230	1	Dead	10	117	116	672.308	3	Yes	Yes	Yes	Overweight	Yes	Never	< High school	Middle	2.17219	116	Positive	6.51072	Q4	2107.33
18878	35	Female	Non-Hispanic Black	44614.8	20671.4	22	2	2001-2002	17	17	35	48	43	10.26	61.88	142	3.2	1.8	0.4	351	1	Alive	NA	217	215	624	3	No	No	No	Normal	Yes	Never	>High school	High	0.411136	215	Negative	6.43615	Q4	4134.28
18924	19	Female	Non-Hispanic Black	5841.44	3829.03	18	1	2001-2002	22	22	29	87	43	6.84	61.88	133	2.1	1.7	0.6	384	1	Alive	NA	217	217	474.353	NA	No	No	No	Obese	Yes	Never	< High school	High	0.232078	217	Negative	6.16195	Q3	765.806
18928	71	Male	Non-Hispanic White	32431.9	17349.3	18	1	2001-2002	12	20	14	83	45	23.94	97.24	138	6.2	2.4	0.6	235	1	Dead	2	88	86	607.083	1	No	No	No	Normal	Yes	Current	< High school	Middle	1.74433	86	Negative	6.40867	Q4	3469.85
18957	48	Male	Non-Hispanic Black	22021.6	12394.1	23	1	2001-2002	16	19	16	36	46	17.1	70.72	141	6.5	2.1	0.7	271	1	Alive	NA	225	223	838.81	1	No	No	No	Normal	Yes	Current	>High school	High	0.841328	223	Negative	6.73198	Q4	2478.83
18978	46	Male	Non-Hispanic Black	16082.6	9509.08	26	2	2001-2002	26	26	27	43	39	11.97	97.24	139	1.6	3.4	0.4	170	1	Dead	5	104	104	80	3	No	Yes	No	Normal	No	Never	< High school	Middle	1.37973	104	Negative	4.38203	Q1	1901.82
18987	49	Male	Non-Hispanic Black	13787.6	7998.21	20	1	2001-2002	33	125	167	172	21	18.81	61.88	138	6.7	1.1	0.5	201	1	Dead	10	3	1	1224.27	1	No	No	No	Underweight	Yes	Current	< High school	Middle	5.30461	1	Negative	7.1101	Q4	1599.64
19004	78	Female	Other	34061.8	20761.3	23	2	2001-2002	14	25	20	51	44	11.97	114.92	137	2.8	2.1	0.4	192	1	Alive	NA	206	206	256	2	No	No	No	Normal	Yes	Former	< High school	Low	2.71437	206	Negative	5.54518	Q1	4152.26
19083	34	Female	Non-Hispanic White	71299.6	36230.1	20	2	2001-2002	52	37	120	96	46	10.26	70.72	140	5.7	2.6	0.7	454	1	Alive	NA	222	221	995.308	1	No	No	No	Obese	Yes	Current	>High school	High	0.384258	221	Negative	6.90305	Q4	7246.03
19188	43	Male	Non-Hispanic Black	20777	12284.8	25	2	2001-2002	32	56	59	57	42	13.68	114.92	136	4.7	2.5	0.5	257	1	Alive	NA	209	209	483.16	3	No	No	No	Overweight	Yes	Never	< High school	Middle	1.65634	209	Negative	6.18035	Q3	2456.95
19238	52	Female	Non-Hispanic Black	33836	18399.9	20	2	2001-2002	26	23	19	79	39	11.97	79.56	141	2.9	2	0.3	282	1	Alive	NA	224	223	408.9	3	No	Yes	No	Obese	No	Never	< High school	Middle	0.831755	223	Negative	6.01347	Q2	3679.97
19340	70	Female	Other Hispanic	10130.1	5266.63	20	1	2001-2002	15	21	18	62	40	10.26	70.72	140	5.9	1.5	0.6	274	1	Alive	NA	225	224	1077.73	2	No	Yes	No	Obese	No	Former	< High school	Middle	1.38523	224	Negative	6.98262	Q4	1053.33
19345	61	Male	Non-Hispanic White	38807.6	22230	15	2	2001-2002	32	24	33	65	45	11.97	79.56	137	3.7	2	0.5	328	1	Alive	NA	219	218	606.8	2	No	Yes	No	Normal	Yes	Former	>High school	Middle	0.789028	218	Negative	6.4082	Q4	4446
19348	66	Male	Mexican American	2101.19	1050.88	17	2	2001-2002	26	20	22	49	41	11.97	79.56	138	7	1.7	0.6	250	1	Alive	NA	211	210	1029.41	2	Yes	Yes	No	Obese	Yes	Former	< High school	Middle	1.03549	210	Negative	6.93674	Q4	210.177
19349	51	Female	Other	65585.8	37094.9	24	1	2001-2002	63	32	82	84	40	10.26	53.04	143	2.2	2.4	0.3	256	1	Alive	NA	212	212	234.667	3	No	No	No	Overweight	No	Never	< High school	Low	0.803175	212	Negative	5.45817	Q1	7418.97
19370	80	Male	Non-Hispanic White	15854	10167.5	19	2	2001-2002	14	21	12	86	45	30.78	123.76	139	4.8	2	0.8	250	1	Dead	6	81	80	600	3	No	No	No	Normal	No	Never	>High school	High	1.796	80	Negative	6.39693	Q3	2033.51
19382	53	Male	Non-Hispanic Black	14120	7593.74	20	1	2001-2002	26	27	25	79	44	17.1	114.92	137	2.6	1.2	0.5	269	1	Dead	2	181	180	582.833	2	No	No	No	Overweight	Yes	Former	< High school	Middle	1.04328	180	Negative	6.3679	Q3	1518.75
19485	59	Male	Non-Hispanic White	27590.6	14921.3	14	1	2001-2002	21	22	57	69	41	8.55	79.56	139	5.6	1.5	0.3	483	1	Alive	NA	214	214	1803.2	1	No	Yes	No	Overweight	Yes	Current	>High school	Middle	0.586432	214	Negative	7.49732	Q4	2984.26
19542	49	Female	Non-Hispanic White	71355.8	39320.1	21	2	2001-2002	15	18	11	50	38	15.39	61.88	137	4.7	2.7	0.4	292	1	Alive	NA	210	209	508.296	3	No	No	No	Overweight	No	Never	>High school	High	0.779902	209	Negative	6.23106	Q3	7864.02
19569	36	Female	Non-Hispanic White	76088.7	38630.3	14	2	2001-2002	20	20	13	40	43	17.1	79.56	140	2.4	1.6	0.6	202	1	Alive	NA	224	223	303	3	No	No	No	Obese	Yes	Never	>High school	High	0.797014	223	Negative	5.71373	Q2	7726.07
19688	73	Male	Non-Hispanic White	12792.8	7315.25	23	2	2001-2002	19	23	17	71	43	20.52	114.92	141	6.4	1.9	0.6	255	1	Dead	2	63	63	858.947	1	No	Yes	Yes	Normal	Yes	Current	>High school	Low	1.51055	63	Negative	6.75571	Q4	1463.05
19702	62	Male	Non-Hispanic White	45192.8	22721.3	17	2	2001-2002	27	34	35	73	47	11.97	79.56	140	3.6	1.5	0.3	208	1	Dead	2	203	202	499.2	2	No	Yes	No	Overweight	Yes	Former	>High school	Middle	1.95041	202	Negative	6.21301	Q3	4544.25
19717	58	Female	Non-Hispanic Black	25859.1	13926.4	27	1	2001-2002	12	10	37	99	40	10.26	53.04	139	4.3	4.2	0.8	321	1	Alive	NA	222	221	328.643	1	Yes	Yes	Yes	Obese	Yes	Current	< High school	Low	0.521594	221	Negative	5.79497	Q2	2785.27
19800	53	Male	Non-Hispanic Black	25592	14403.6	15	2	2001-2002	22	21	21	48	42	17.1	106.08	139	1.7	1.3	0.5	218	1	Alive	NA	218	217	285.077	3	No	No	No	Obese	Yes	Never	>High school	High	1.0885	217	Negative	5.65276	Q1	2880.73
19816	49	Female	Non-Hispanic Black	23854	13465.7	21	2	2001-2002	20	23	19	69	40	11.97	70.72	141	2.4	1.7	0.3	252	1	Alive	NA	210	209	355.765	3	No	No	No	Obese	Yes	Never	>High school	Middle	1.00002	209	Negative	5.87427	Q2	2693.14
19823	66	Male	Non-Hispanic Black	7927.68	4178.52	21	1	2001-2002	20	24	13	73	45	10.26	106.08	142	2.5	2.3	0.5	232	1	Alive	NA	205	204	252.174	3	Yes	Yes	No	Normal	Yes	Never	>High school	Middle	1.52669	204	Negative	5.53012	Q1	835.705
19872	50	Female	Other	51682	29640.6	26	2	2001-2002	18	21	22	60	40	10.26	44.2	138	4	2.3	0.5	483	1	Alive	NA	227	226	840	3	No	No	No	Normal	No	Never	>High school	Low	0.512396	226	Negative	6.7334	Q4	5928.11
19887	74	Male	Non-Hispanic White	14024.2	7177.75	14	2	2001-2002	25	28	29	54	42	22.23	79.56	138	5.4	2.4	0.6	215	1	Alive	NA	224	223	483.75	3	No	Yes	No	Overweight	No	Never	< High school	Low	1.92744	223	Negative	6.18157	Q3	1435.55
19947	66	Male	Non-Hispanic Black	9843.16	5205.29	25	1	2001-2002	16	24	18	90	40	10.26	97.24	142	2.2	0.8	0.3	176	1	Dead	1	100	97	484	1	No	Yes	No	Normal	Yes	Current	< High school	Low	2.25	97	Negative	6.18208	Q3	1041.06
20028	41	Male	Non-Hispanic White	92289.3	48265.9	28	2	2001-2002	44	19	54	61	46	15.39	88.4	136	3.3	1.5	0.5	259	1	Alive	NA	214	212	569.8	1	No	No	No	Overweight	Yes	Current	>High school	Low	0.453431	212	Negative	6.34529	Q3	9653.17
20067	25	Male	Non-Hispanic Black	31399.5	16375.9	18	2	2001-2002	14	22	25	80	45	11.97	88.4	139	3	2.3	0.5	343	1	Alive	NA	212	211	447.391	3	No	Yes	No	Overweight	No	Never	>High school	High	0.428553	211	Negative	6.10343	Q3	3275.18
20094	44	Male	Non-Hispanic Black	24268.2	13658.5	15	1	2001-2002	18	17	11	67	40	11.97	88.4	137	5.2	1.6	0.8	378	1	Alive	NA	222	222	1228.5	3	No	Yes	No	Obese	No	Never	>High school	Middle	0.466416	222	Negative	7.11355	Q4	2731.71
20136	19	Male	Non-Hispanic Black	4957.43	2662.42	21	2	2001-2002	34	33	22	120	43	10.26	88.4	141	2	2.2	0.3	184	1	Alive	NA	210	210	167.273	NA	No	No	No	Normal	Yes	Current	>High school	Low	0.5844	210	Positive	5.11963	Q1	532.484
20148	47	Male	Non-Hispanic Black	20357.2	10872.7	19	1	2001-2002	39	23	58	169	41	8.55	97.24	141	4.1	1.9	0.7	314	1	Alive	NA	219	218	677.579	3	No	No	No	Obese	No	Never	>High school	Low	0.551269	218	Negative	6.51853	Q4	2174.54
20153	79	Female	Non-Hispanic White	32862.2	20350.1	23	1	2001-2002	20	24	12	54	42	10.26	106.08	138	3	1.4	0.6	218	1	Alive	NA	225	224	467.143	2	No	No	No	Overweight	No	Former	>High school	Middle	1.94476	224	Negative	6.14664	Q3	4070.03
20166	69	Male	Non-Hispanic White	22473.4	11298.8	21	2	2001-2002	33	28	43	107	47	10.26	79.56	140	6.3	2.5	0.5	165	1	Dead	10	157	157	415.8	1	Yes	Yes	No	Overweight	Yes	Current	< High school	Low	2.03829	157	Negative	6.0302	Q3	2259.76
20182	52	Male	Non-Hispanic Black	27394.7	15304.6	20	2	2001-2002	21	35	40	102	42	8.55	123.76	138	2.6	1.7	0.4	255	1	Dead	1	198	197	390	1	No	No	No	Normal	Yes	Current	< High school	Middle	1.55748	197	Negative	5.96615	Q2	3060.93
20195	52	Female	Non-Hispanic White	68198.6	39775.6	21	1	2001-2002	24	15	25	52	42	8.55	44.2	140	4.8	2.6	0.5	284	1	Alive	NA	205	204	524.308	1	No	No	No	Obese	Yes	Current	< High school	Middle	0.560623	204	Negative	6.26208	Q3	7955.12
20218	78	Female	Non-Hispanic White	38153.4	23626.8	18	2	2001-2002	23	29	45	69	47	17.1	79.56	141	3.8	1.7	0.5	231	1	Dead	1	83	83	516.353	3	No	Yes	Yes	Normal	Yes	Never	>High school	High	2.04182	83	Negative	6.24679	Q3	4725.36
20221	46	Male	Non-Hispanic White	86137.7	44883.7	23	1	2001-2002	13	16	19	84	45	10.26	79.56	141	6.9	2.2	0.6	221	1	Dead	2	178	178	693.136	1	No	No	No	Normal	Yes	Current	>High school	Middle	0.923664	178	Negative	6.54123	Q4	8976.74
20308	71	Male	Non-Hispanic Black	13726.1	7234.75	20	2	2001-2002	17	21	13	64	44	10.26	88.4	140	3	2.4	0.6	243	1	Dead	2	51	50	303.75	2	No	Yes	No	Overweight	Yes	Former	< High school	Low	1.48815	50	Negative	5.7162	Q2	1446.95
20369	27	Male	Other	92843.8	48917.4	19	2	2001-2002	28	21	88	80	43	11.97	88.4	137	4.9	3.4	0.7	294	1	Alive	NA	223	223	423.706	1	Yes	No	No	Obese	Yes	Current	< High school	Low	0.364466	223	Positive	6.04904	Q3	9783.47
20407	75	Female	Non-Hispanic Black	17468.5	9081.86	16	1	2001-2002	23	23	27	61	41	8.55	79.56	140	2.9	2.6	0.5	263	1	Dead	10	137	136	293.346	3	No	Yes	No	Obese	No	Never	< High school	Middle	1.36763	136	Negative	5.68135	Q2	1816.37
20444	34	Female	Other	6585.39	3380.36	25	2	2001-2002	23	25	10	82	42	15.39	79.56	138	2.7	1.7	0.3	208	1	Alive	NA	208	206	330.353	3	No	No	No	Normal	No	Never	>High school	High	0.852102	206	Negative	5.80016	Q2	676.071
20464	34	Female	Non-Hispanic White	41303.1	20987.7	18	2	2001-2002	20	22	15	86	44	8.55	70.72	138	6.4	3.3	0.7	401	1	Alive	NA	212	212	777.697	3	No	No	No	Obese	Yes	Never	>High school	Low	0.417102	212	Negative	6.65634	Q4	4197.55
20496	77	Male	Non-Hispanic White	36213.4	18828.5	16	1	2001-2002	10	11	12	68	47	10.26	203.32	134	3.1	1.1	0.6	207	1	Dead	2	62	61	583.364	2	No	Yes	Yes	Overweight	Yes	Former	>High school	High	1.29394	61	Negative	6.36881	Q3	3765.71
20531	75	Female	Other Hispanic	40542.9	25447.4	28	2	2001-2002	14	25	10	76	42	10.26	61.88	141	3.2	2.3	0.5	161	1	Dead	6	174	173	224	3	No	No	No	Normal	No	Never	< High school	Low	3.11251	173	Negative	5.41165	Q1	5089.47
20595	56	Male	Non-Hispanic White	64168.2	40992.4	26	1	2001-2002	18	31	14	88	45	15.39	123.76	140	4.6	1.1	0.8	211	1	Alive	NA	220	219	882.364	3	No	Yes	Yes	Overweight	Yes	Never	< High school	High	1.93924	219	Negative	6.7826	Q4	8198.47
20657	72	Female	Non-Hispanic White	33944.2	20963.4	14	2	2001-2002	12	20	8	66	38	10.26	70.72	141	7.2	1.6	0.5	192	1	Dead	2	62	61	864	1	No	Yes	No	Overweight	Yes	Current	>High school	Low	2.16506	61	Negative	6.76157	Q4	4192.68
20669	43	Male	Non-Hispanic White	73909.5	40098.3	26	2	2001-2002	29	19	25	67	42	10.26	88.4	140	4.5	2.4	0.7	310	1	Alive	NA	230	229	581.25	3	No	No	No	Obese	Yes	Never	>High school	High	0.489397	229	Negative	6.36518	Q3	8019.67
20697	56	Female	Non-Hispanic Black	22594.8	11809.7	24	1	2001-2002	19	22	31	94	44	22.23	53.04	142	4.9	2.1	0.4	333	1	Alive	NA	211	211	777	3	No	No	No	Normal	No	Never	>High school	High	0.848769	211	Negative	6.65544	Q4	2361.95
20741	45	Male	Non-Hispanic White	32630	16410.3	15	1	2001-2002	26	22	21	52	45	10.26	88.4	138	3.2	2	0.5	253	1	Alive	NA	226	226	404.8	3	No	No	No	Normal	No	Never	>High school	Low	0.767411	226	Negative	6.00339	Q2	3282.07
20754	74	Female	Non-Hispanic Black	16035.9	8337.04	25	1	2001-2002	28	25	41	150	41	13.68	61.88	138	3.5	2	0.5	204	1	Alive	NA	208	207	357	3	Yes	Yes	Yes	Obese	Yes	Never	< High school	Middle	1.71381	207	Negative	5.87774	Q2	1667.41
20762	41	Female	Non-Hispanic White	70547.5	38874.7	17	1	2001-2002	23	26	17	46	44	10.26	79.56	138	4.3	2	0.5	353	1	Alive	NA	218	218	758.95	3	No	No	No	Overweight	Yes	Never	>High school	High	0.629678	218	Negative	6.63194	Q4	7774.94
20870	85	Male	Non-Hispanic White	14614.5	9540.46	26	1	2001-2002	19	31	20	72	45	11.97	114.92	142	4.2	2.7	0.7	232	1	Dead	10	68	67	360.889	2	No	Yes	Yes	Normal	Yes	Former	< High school	Middle	2.60565	67	Negative	5.88857	Q2	1908.09
20873	45	Female	Non-Hispanic Black	33006.5	17925.5	20	2	2001-2002	11	16	16	100	39	6.84	53.04	139	2.3	2.6	0.4	361	1	Alive	NA	223	222	319.346	1	No	No	No	Overweight	No	Current	>High school	Middle	0.601352	222	Negative	5.76628	Q2	3585.11
20917	66	Male	Non-Hispanic Black	9983.16	5327.86	21	1	2001-2002	14	23	20	66	38	10.26	79.56	138	2.1	1.3	0.3	344	1	Dead	1	166	165	555.692	1	No	Yes	No	Overweight	Yes	Current	< High school	Low	1.17937	165	Negative	6.32021	Q3	1065.57
20924	72	Male	Non-Hispanic Black	9950.53	5309.18	14	1	2001-2002	20	26	7	44	44	15.39	106.08	137	5.3	1.6	1	215	1	Dead	2	155	154	712.188	2	No	No	No	Obese	Yes	Former	< High school	Low	1.94694	154	Negative	6.56834	Q4	1061.84
21036	85	Female	Non-Hispanic White	22303.7	NA	38	1	2003-2004	17	33	16	71	40	13.68	53.04	142	3.1	1.1	0.5	214	1	Dead	1	84	84	603.091	3	No	No	No	Normal	Yes	Never	< High school	High	3.17903	84	Negative	6.40207	Q4	2230.37
21083	80	Female	Mexican American	5167.56	NA	38	2	2003-2004	20	19	17	116	40	10.26	70.72	142	4	1.5	0.6	199	1	Dead	10	122	121	530.667	3	No	Yes	No	Normal	No	Never	< High school	Middle	1.70795	121	Negative	6.27413	Q3	516.756
21104	70	Male	Non-Hispanic Black	12524.5	NA	35	2	2003-2004	25	27	21	39	40	17.1	123.76	139	3	2.6	0.6	251	1	Dead	1	166	165	289.615	2	Yes	Yes	No	Overweight	Yes	Former	< High school	High	1.50598	165	Negative	5.66855	Q2	1252.45
21172	51	Male	Non-Hispanic Black	26117.5	NA	33	2	2003-2004	24	23	25	52	42	15.39	106.08	137	2.5	3.5	0.6	252	1	Dead	3	156	154	180	2	No	No	No	Obese	No	Former	>High school	Low	0.950149	154	Negative	5.19296	Q1	2611.75
21177	43	Female	Non-Hispanic Black	26793	NA	30	1	2003-2004	26	27	34	64	46	15.39	70.72	136	5.8	2.3	0.7	133	1	Alive	NA	199	199	335.391	2	No	Yes	Yes	Obese	Yes	Former	>High school	Middle	1.71196	199	Negative	5.8153	Q2	2679.3
21228	63	Female	Other	39684.4	NA	43	1	2003-2004	23	26	15	36	46	22.23	53.04	141	2.8	2.2	0.3	198	1	Dead	10	174	172	252	3	No	Yes	No	Normal	No	Never	>High school	High	1.72498	172	Negative	5.52943	Q1	3968.44
21295	70	Female	Other	30037.6	NA	33	1	2003-2004	24	25	25	53	42	8.55	79.56	139	2.8	2.5	0.5	202	1	Dead	7	168	168	226.24	3	Yes	Yes	Yes	Normal	Yes	Never	< High school	Middle	1.7684	168	Negative	5.4216	Q1	3003.76
21407	78	Female	Non-Hispanic Black	18372.5	NA	29	2	2003-2004	12	15	17	86	38	10.26	114.92	139	1.9	1.1	0.4	253	1	Dead	1	39	38	437	3	Yes	Yes	No	Obese	No	Never	>High school	Low	1.33498	38	Negative	6.07993	Q3	1837.25
21441	37	Male	Non-Hispanic Black	26556.3	NA	35	1	2003-2004	37	40	119	59	48	8.55	88.4	139	4.2	2.5	0.4	264	1	Alive	NA	197	196	443.52	1	No	Yes	No	Overweight	Yes	Current	>High school	High	0.921631	196	Negative	6.09474	Q3	2655.63
21449	44	Female	Non-Hispanic Black	29403.5	NA	36	1	2003-2004	16	27	19	63	40	6.84	61.88	139	2.9	2.1	0.5	521	1	Alive	NA	198	197	719.476	1	No	Yes	No	Normal	No	Current	>High school	Low	0.570058	197	Negative	6.57852	Q4	2940.35
21472	45	Male	Non-Hispanic Black	29124.9	NA	32	1	2003-2004	21	20	28	61	43	11.97	114.92	141	6.3	2.4	1	236	1	Alive	NA	190	189	619.5	3	No	Yes	No	Normal	Yes	Never	< High school	Low	0.832187	189	Negative	6.42891	Q4	2912.49
21561	75	Female	Non-Hispanic White	40275.5	NA	31	2	2003-2004	15	23	11	59	36	6.84	79.56	141	3.7	2.8	0.6	242	1	Dead	10	175	175	319.786	2	No	Yes	No	Overweight	Yes	Former	< High school	Middle	1.84047	175	Negative	5.76765	Q2	4027.55
21576	48	Female	Other	44541.4	NA	41	2	2003-2004	12	17	19	40	38	11.97	61.88	137	3.8	2.4	0.3	331	1	Alive	NA	191	190	524.083	3	Yes	Yes	No	Overweight	No	Never	< High school	Middle	0.711658	190	Negative	6.26165	Q3	4454.14
21610	75	Male	Other	29774.4	NA	40	1	2003-2004	24	28	39	77	30	10.26	114.92	143	6	2	0.5	138	1	Dead	1	37	37	414	3	Yes	Yes	Yes	Normal	No	Never	>High school	Middle	3.10624	37	Negative	6.02587	Q3	2977.44
21614	50	Male	Non-Hispanic Black	23972.2	NA	41	2	2003-2004	20	29	21	79	40	10.26	88.4	139	3.1	1.5	0.5	194	1	Dead	2	113	113	400.933	2	No	No	No	Normal	No	Former	>High school	Low	1.67129	113	Negative	5.9938	Q2	2397.22
21632	81	Female	Non-Hispanic Black	17841.2	NA	30	1	2003-2004	15	20	22	61	40	13.68	88.4	138	1.6	1.1	0.4	215	1	Dead	10	173	172	312.727	3	Yes	Yes	No	Overweight	No	Never	< High school	Middle	1.9455	172	Negative	5.74533	Q2	1784.12
21681	54	Male	Other Hispanic	94076.4	NA	36	1	2003-2004	28	24	27	50	43	10.26	79.56	139	3.9	2.4	0.4	251	1	Alive	NA	198	197	407.875	3	No	No	No	Obese	Yes	Never	>High school	Middle	0.975781	197	Negative	6.01096	Q2	9407.64
21714	28	Male	Other	76534.7	NA	39	2	2003-2004	35	34	70	82	42	11.97	79.56	139	5.6	2	0.6	327	1	Alive	NA	201	200	915.6	1	No	No	No	Overweight	Yes	Current	< High school	Low	0.492102	200	Negative	6.81958	Q4	7653.47
21783	37	Male	Non-Hispanic Black	6173.87	NA	42	1	2003-2004	47	44	30	89	42	17.1	79.56	139	1.4	1.4	0.5	264	1	Alive	NA	194	193	264	3	No	No	No	Overweight	No	Never	>High school	Middle	0.899501	193	Negative	5.57595	Q1	617.387
21790	61	Female	Mexican American	3357.92	NA	40	2	2003-2004	25	24	19	91	47	13.68	79.56	139	4.2	4.1	0.4	286	1	Alive	NA	190	189	292.976	1	No	No	No	Obese	Yes	Current	>High school	Middle	1.02378	189	Negative	5.68009	Q2	335.792
21819	48	Female	Non-Hispanic Black	32835.4	NA	36	1	2003-2004	16	18	7	62	37	6.84	79.56	137	3.8	2.8	0.4	327	1	Alive	NA	197	196	443.786	2	No	No	No	Obese	Yes	Former	< High school	Middle	0.66055	196	Negative	6.09534	Q3	3283.54
21859	73	Female	Other	41582.2	NA	43	2	2003-2004	11	19	14	111	40	10.26	97.24	144	3.2	1.9	0.4	256	1	Alive	NA	204	203	431.158	1	No	Yes	No	Overweight	No	Current	>High school	Middle	1.63358	203	Negative	6.06647	Q3	4158.22
21907	71	Male	Non-Hispanic White	33656.9	NA	35	1	2003-2004	30	25	48	106	42	13.68	88.4	139	4.5	1.4	0.9	393	1	Dead	2	194	193	1263.21	2	No	No	Yes	Normal	Yes	Former	>High school	Middle	0.824604	193	Negative	7.14141	Q4	3365.69
21987	66	Male	Other	37332.6	NA	42	1	2003-2004	28	25	15	69	44	20.52	97.24	141	3.5	1.3	0.4	224	1	Alive	NA	194	193	603.077	3	No	No	Yes	Normal	No	Never	>High school	Middle	1.39206	193	Negative	6.40204	Q4	3733.26
21995	32	Male	Non-Hispanic Black	26177.7	NA	30	1	2003-2004	24	30	43	54	46	18.81	106.08	138	1.4	1.6	0.5	235	1	Alive	NA	199	199	205.625	3	No	No	No	Normal	Yes	Never	>High school	Middle	0.833869	199	Positive	5.32605	Q1	2617.77
21999	85	Female	Non-Hispanic White	24149.6	NA	30	2	2003-2004	14	23	7	54	39	13.68	123.76	139	5.2	4.3	0.8	257	1	Dead	10	58	56	310.791	2	No	Yes	No	Normal	No	Former	>High school	Middle	2.03306	56	Negative	5.73912	Q2	2414.96
22005	70	Female	Mexican American	3386.97	NA	39	1	2003-2004	16	20	31	103	44	10.26	61.88	138	3.5	2	0.3	334	1	Alive	NA	195	195	584.5	3	No	Yes	No	Overweight	Yes	Never	< High school	Low	1.0479	195	Negative	6.37076	Q3	338.697
22104	72	Female	Other	50470.1	NA	30	2	2003-2004	30	49	33	89	33	27.36	53.04	143	1.2	0.8	0.3	149	1	Dead	10	34	33	223.5	3	Yes	No	No	Normal	No	Never	< High school	High	4.32296	33	Negative	5.40941	Q1	5047.01
22122	72	Male	Non-Hispanic White	40233.3	NA	34	2	2003-2004	18	20	14	62	44	29.07	70.72	138	5.5	1.3	0.4	253	1	Dead	10	161	159	1070.38	3	No	Yes	No	Obese	No	Never	>High school	High	1.34155	159	Negative	6.97577	Q4	4023.33
22132	18	Male	Non-Hispanic Black	6908.79892521131	NA	36	2	2003-2004	12	13	8	89	42	13.68	88.4	143	3	1.7	0.4	243	1	Alive	NA	202	201	428.824	NA	No	No	No	Normal	No	Never	>High school	High	0.277983	201	Negative	6.06105	Q3	690.879892521132
22139	63	Male	Other	23197.5	NA	42	1	2003-2004	29	23	34	89	42	17.1	114.92	144	3.3	1.9	0.9	211	1	Alive	NA	194	193	366.474	3	No	Yes	No	Overweight	Yes	Never	>High school	Low	1.27523	193	Negative	5.90393	Q2	2319.75
22144	85	Male	Non-Hispanic Black	12204.1	NA	43	2	2003-2004	14	24	23	94	41	8.55	114.92	142	3.6	1.7	0.7	222	1	Dead	6	26	25	470.118	3	No	Yes	No	Overweight	No	Never	< High school	Middle	2.45591	25	Negative	6.15298	Q3	1220.41
22296	70	Male	Non-Hispanic Black	16133.7	NA	36	2	2003-2004	21	19	31	69	37	10.26	88.4	138	5.9	3.5	0.4	383	1	Dead	2	67	67	645.629	2	Yes	Yes	No	Obese	Yes	Former	< High school	Middle	0.75778	67	Negative	6.47022	Q4	1613.37
22363	64	Male	Other	18168	NA	43	2	2003-2004	17	21	33	66	42	13.68	88.4	142	3.9	2.8	0.5	298	1	Dead	9	174	173	415.071	2	No	Yes	No	Normal	No	Former	>High school	Low	1.09385	173	Negative	6.02845	Q3	1816.8
22365	49	Male	Non-Hispanic White	109006	NA	37	2	2003-2004	36	25	25	76	46	11.97	88.4	137	7.4	2.4	0.9	320	1	Dead	2	158	157	986.667	1	No	Yes	No	Overweight	Yes	Current	>High school	High	0.638021	157	Negative	6.89433	Q4	10900.6
22392	29	Female	Other	71587.5	NA	42	2	2003-2004	16	20	13	40	45	6.84	53.04	138	3	2.1	0.4	179	1	Alive	NA	201	201	255.714	3	No	No	No	Normal	No	Never	>High school	High	0.810056	201	Negative	5.54406	Q1	7158.75
22408	85	Male	Non-Hispanic White	26865.7	NA	31	1	2003-2004	16	16	53	101	44	17.1	123.76	141	4.1	1.3	0.6	203	1	Dead	1	49	48	640.231	3	No	Yes	No	Overweight	Yes	Never	>High school	Middle	1.67488	48	Negative	6.46183	Q4	2686.57
22525	54	Male	Other	124618	NA	31	1	2003-2004	48	33	33	68	46	15.39	88.4	137	5.7	2.9	0.5	257	1	Alive	NA	198	197	505.138	1	Yes	Yes	No	Overweight	No	Current	< High school	High	1.00082	197	Negative	6.22483	Q3	12461.8
22549	31	Female	Mexican American	29523.1	NA	43	1	2003-2004	14	16	11	59	45	27.36	53.04	137	3.4	1.9	0.4	193	1	Alive	NA	186	185	345.368	3	No	No	No	Normal	No	Never	>High school	High	0.686848	185	Negative	5.84461	Q2	2952.31
22569	83	Male	Non-Hispanic White	21423.5	NA	30	2	2003-2004	21	25	20	40	45	15.39	88.4	143	5.2	1.9	0.6	183	1	Dead	5	14	13	500.842	3	No	Yes	Yes	Overweight	Yes	Never	>High school	High	2.47433	13	Negative	6.21629	Q3	2142.35
22594	35	Male	Non-Hispanic Black	23600.8	NA	42	1	2003-2004	58	81	27	65	43	8.55	123.76	139	3.4	2.1	0.6	246	1	Alive	NA	195	194	398.286	3	No	Yes	No	Overweight	Yes	Never	>High school	Middle	1.51323	194	Negative	5.98717	Q2	2360.08
22629	79	Female	Non-Hispanic Black	18078.2	NA	33	2	2003-2004	10	18	13	45	22	6.84	106.08	138	5	3.4	0.6	297	1	Dead	10	86	84	436.765	3	Yes	Yes	No	Normal	No	Never	< High school	Middle	1.51406	84	Negative	6.07939	Q3	1807.82
22672	65	Female	Mexican American	6049.78	NA	38	2	2003-2004	10	15	15	57	47	10.26	53.04	141	7.1	3	0.5	254	1	Dead	2	109	108	601.133	1	No	No	No	Normal	Yes	Current	>High school	High	1.21387	108	Negative	6.39882	Q3	604.978
22681	22	Male	Other	81271.6	NA	37	2	2003-2004	24	31	38	57	41	13.68	88.4	141	4.2	1.9	0.8	216	1	Alive	NA	182	181	477.474	2	No	No	No	Normal	Yes	Former	>High school	High	0.644503	181	Positive	6.16851	Q3	8127.16
22694	42	Male	Non-Hispanic Black	24702.7	NA	35	1	2003-2004	30	34	40	36	48	18.81	123.76	140	6.8	2.5	0.6	201	1	Alive	NA	197	196	546.72	3	No	Yes	No	Overweight	Yes	Never	>High school	High	1.29709	196	Negative	6.30394	Q3	2470.27
22724	48	Female	Non-Hispanic Black	29403.5	NA	36	1	2003-2004	33	25	21	151	39	15.39	53.04	138	1.8	2.7	0.6	370	1	Alive	NA	188	188	246.667	3	No	Yes	No	Obese	No	Never	>High school	Middle	0.564576	188	Positive	5.50804	Q1	2940.35
22783	80	Female	Mexican American	4326.81	NA	34	1	2003-2004	18	24	9	78	40	13.68	70.72	141	4	1.8	0.5	193	1	Dead	1	90	88	428.889	2	No	No	No	Normal	Yes	Former	< High school	Low	2.34481	88	Negative	6.0612	Q3	432.681
22790	46	Female	Non-Hispanic Black	27673.6	NA	41	2	2003-2004	20	17	22	50	38	18.81	70.72	136	3	1.5	0.5	197	1	Alive	NA	191	191	394	3	No	No	No	Overweight	Yes	Never	< High school	Middle	0.887617	191	Negative	5.97635	Q2	2767.36
22848	24	Female	Other	94828.9	NA	32	2	2003-2004	15	15	14	71	40	8.55	53.04	137	3.1	2.2	0.5	279	1	Alive	NA	193	192	393.136	3	No	No	No	Normal	No	Never	>High school	Middle	0.33316	192	Negative	5.97416	Q2	9482.89
22857	46	Female	Non-Hispanic Black	27180.5	NA	35	1	2003-2004	14	19	26	62	43	8.55	79.56	140	2.8	2.9	0.4	332	1	Dead	4	121	121	320.552	3	No	No	No	Obese	No	Never	>High school	Middle	0.703573	121	Negative	5.77004	Q2	2718.05
22862	22	Female	Non-Hispanic Black	28054.1	NA	33	1	2003-2004	15	16	10	59	38	5.13	70.72	137	6.5	2.5	0.6	341	1	Alive	NA	187	186	886.6	1	No	No	No	Obese	No	Current	< High school	Middle	0.266528	186	Negative	6.78739	Q4	2805.41
22919	29	Male	Other	39998.5	NA	41	2	2003-2004	62	51	26	60	48	11.97	79.56	138	3.9	2.6	0.3	284	1	Alive	NA	191	191	426	3	No	No	No	Normal	Yes	Never	>High school	Low	0.661384	191	Negative	6.05444	Q3	3999.85
22921	80	Male	Mexican American	2534.32	NA	42	2	2003-2004	18	20	45	43	44	8.55	106.08	140	3	1.1	0.4	208	1	Alive	NA	202	201	567.273	2	Yes	Yes	Yes	Normal	Yes	Former	< High school	Low	1.81309	201	Negative	6.34084	Q3	253.432
22938	43	Male	Non-Hispanic Black	27274	NA	32	1	2003-2004	20	20	13	56	43	13.68	79.56	138	7	4.7	0.8	314	1	Alive	NA	190	189	467.66	3	No	Yes	No	Overweight	Yes	Never	>High school	Low	0.612426	189	Negative	6.14774	Q3	2727.4
22945	71	Male	Other	9540.74	NA	43	1	2003-2004	51	46	25	43	45	29.07	79.56	143	3.6	1.9	0.5	208	1	Alive	NA	186	186	394.105	2	No	Yes	No	Overweight	Yes	Former	>High school	Middle	2.19871	186	Negative	5.97662	Q2	954.074
22979	37	Female	Non-Hispanic Black	38931.5	NA	37	2	2003-2004	10	15	12	55	45	17.1	70.72	140	4.5	3.8	0.7	211	1	Alive	NA	182	181	249.868	1	No	No	No	Overweight	Yes	Current	>High school	Low	0.831784	181	Negative	5.52093	Q1	3893.15
23007	32	Male	Other	59632.1	NA	36	2	2003-2004	67	40	102	75	49	20.52	70.72	141	7.8	1.4	0.4	310	1	Dead	7	96	96	1727.14	1	No	No	No	Underweight	Yes	Current	< High school	Middle	0.504442	96	Negative	7.45422	Q4	5963.21
23030	36	Male	Non-Hispanic White	82472.1	NA	30	1	2003-2004	30	33	9	57	48	18.81	79.56	138	4.9	1.5	0.5	228	1	Alive	NA	199	198	744.8	3	No	No	No	Normal	Yes	Never	>High school	High	0.951308	198	Negative	6.61312	Q4	8247.21
23061	85	Male	Non-Hispanic White	26104.1	NA	36	2	2003-2004	12	23	17	61	39	22.23	106.08	138	2.9	0.9	0.5	230	1	Dead	5	41	40	741.111	2	Yes	Yes	No	Overweight	Yes	Former	>High school	High	2.45374	40	Negative	6.60815	Q4	2610.41
23164	41	Female	Non-Hispanic Black	31431.6	NA	43	1	2003-2004	10	16	11	50	41	10.26	53.04	139	4.7	2.3	0.8	365	1	Alive	NA	186	185	745.87	3	No	No	Yes	Obese	No	Never	>High school	Middle	0.568344	185	Negative	6.61455	Q4	3143.16
23189	85	Female	Non-Hispanic Black	20838.4	NA	37	2	2003-2004	6	20	34	83	33	13.68	79.56	140	5.8	1.1	0.6	426	1	Dead	10	174	173	2246.18	3	No	No	No	Overweight	Yes	Never	< High school	Middle	1.62916	173	Negative	7.71699	Q4	2083.84
23196	36	Female	Non-Hispanic Black	34246.8	NA	35	1	2003-2004	18	17	24	72	40	13.68	53.04	137	5.3	1.7	0.4	270	1	Alive	NA	183	182	841.765	3	No	No	No	Overweight	No	Never	>High school	Low	0.534258	182	Negative	6.7355	Q4	3424.68
23210	25	Male	Non-Hispanic White	45952.5	NA	31	2	2003-2004	24	23	17	74	41	8.55	97.24	141	5	3.6	0.9	297	1	Alive	NA	196	195	412.5	1	No	No	No	Overweight	Yes	Current	< High school	Low	0.39519	195	Negative	6.02224	Q2	4595.25
23252	47	Female	Non-Hispanic White	138287	NA	32	2	2003-2004	24	16	13	60	35	10.26	61.88	137	3.8	2.1	0.2	234	1	Dead	1	157	156	423.429	1	Yes	Yes	No	Obese	Yes	Current	>High school	Middle	0.655989	156	Negative	6.04838	Q3	13828.7
23276	33	Male	Non-Hispanic White	53028.1	NA	34	2	2003-2004	13	19	53	78	44	6.84	97.24	140	4.3	1.6	0.4	299	1	Alive	NA	195	195	803.562	1	No	No	No	Overweight	Yes	Current	>High school	Middle	0.5816	195	Negative	6.68905	Q4	5302.81
23340	61	Male	Non-Hispanic White	52201	NA	31	1	2003-2004	18	18	22	72	44	10.26	88.4	142	7.2	1.7	0.4	215	1	Alive	NA	198	197	910.588	1	No	Yes	No	Overweight	Yes	Current	>High school	Middle	1.20373	197	Negative	6.81409	Q4	5220.1
23439	69	Female	Other Hispanic	31014.8	NA	43	1	2003-2004	61	56	48	81	46	5.13	61.88	140	4.2	2.7	0.5	321	1	Alive	NA	186	186	499.333	3	Yes	Yes	No	Normal	No	Never	< High school	Low	1.54123	186	Negative	6.21327	Q3	3101.48
23456	48	Male	Mexican American	23269.8	NA	36	2	2003-2004	19	19	35	69	40	13.68	70.72	136	11.4	2.2	0.7	363	1	Alive	NA	203	202	1881	1	No	No	No	Normal	Yes	Current	>High school	Middle	0.576383	202	Negative	7.53956	Q4	2326.98
23466	48	Female	Mexican American	22815	NA	31	1	2003-2004	20	22	14	68	43	11.97	61.88	140	5.9	1.7	0.5	204	1	Alive	NA	198	197	708	1	No	Yes	Yes	Normal	No	Current	< High school	Low	1.15749	197	Negative	6.56244	Q4	2281.5
23490	77	Female	Non-Hispanic Black	17788.8	NA	41	2	2003-2004	14	20	133	130	38	8.55	88.4	139	1.7	1.2	0.3	368	1	Alive	NA	191	190	521.333	2	Yes	Yes	No	Obese	Yes	Former	< High school	High	1.11843	190	Negative	6.25639	Q3	1778.88
23491	84	Male	Mexican American	2534.32	NA	42	2	2003-2004	13	20	21	93	41	13.68	70.72	139	4	1.9	0.2	197	1	Alive	NA	201	200	414.737	3	No	Yes	No	Normal	Yes	Never	< High school	Low	2.36522	200	Negative	6.02764	Q3	253.432
23498	68	Female	Mexican American	4839.82	NA	38	2	2003-2004	13	21	14	69	45	10.26	79.56	140	3	2.1	0.6	247	1	Alive	NA	187	187	352.857	3	No	Yes	No	Normal	Yes	Never	>High school	Middle	1.60347	187	Negative	5.86606	Q2	483.982
23524	76	Female	Non-Hispanic White	38128.6	NA	39	2	2003-2004	20	22	20	51	44	8.55	79.56	137	4.7	3	0.9	241	1	Dead	10	105	104	377.567	3	Yes	Yes	No	Overweight	Yes	Never	>High school	Low	1.55133	104	Negative	5.93375	Q2	3812.86
23582	30	Male	Other	43159.9	NA	41	2	2003-2004	31	21	14	39	41	13.68	79.56	138	3.4	2	0.5	290	1	Alive	NA	191	190	493	3	No	No	No	Overweight	Yes	Never	< High school	High	0.390177	190	Positive	6.20051	Q3	4315.99
23585	79	Female	Non-Hispanic Black	20312	NA	36	1	2003-2004	17	23	33	57	41	10.26	61.88	140	3.1	3.5	0.7	245	1	Dead	4	140	138	217	3	No	No	No	Obese	No	Never	>High school	High	1.79872	138	Negative	5.3799	Q1	2031.2
23598	80	Female	Other	19485.9	NA	41	2	2003-2004	20	26	30	92	33	6.84	79.56	144	6.3	2.4	0.7	367	1	Dead	1	29	28	963.375	3	No	Yes	No	Obese	No	Never	< High school	Middle	1.26731	28	Negative	6.87044	Q4	1948.59
23600	39	Male	Non-Hispanic White	85739.7	NA	39	1	2003-2004	51	56	14	50	43	17.1	70.72	139	4.7	1.7	0.6	200	1	Alive	NA	203	202	552.941	3	No	Yes	No	Overweight	Yes	Never	>High school	Middle	1.52911	202	Negative	6.31525	Q3	8573.97
23618	47	Male	Non-Hispanic Black	27112.7	NA	41	2	2003-2004	25	20	25	75	41	8.55	70.72	139	7	2.1	0.5	229	1	Alive	NA	191	191	763.333	3	No	No	No	Obese	No	Never	< High school	Low	0.820961	191	Negative	6.63769	Q4	2711.27
23675	63	Female	Non-Hispanic Black	13343	NA	41	1	2003-2004	15	17	18	42	39	5.13	70.72	141	3.4	2.4	0.4	269	1	Alive	NA	181	180	381.083	3	Yes	Yes	Yes	Obese	Yes	Never	>High school	High	1.028	180	Negative	5.94302	Q2	1334.3
23713	44	Male	Non-Hispanic Black	24350.6	NA	30	1	2003-2004	22	20	23	67	43	13.68	70.72	140	2.1	1.8	0.5	242	1	Alive	NA	199	199	282.333	2	No	No	No	Normal	Yes	Former	>High school	Middle	0.775275	199	Negative	5.64309	Q1	2435.06
23732	34	Male	Other Hispanic	95358.1	NA	43	2	2003-2004	22	26	45	73	46	13.68	79.56	143	2.9	2.5	0.7	333	1	Alive	NA	205	205	386.28	1	No	No	No	Normal	Yes	Current	< High school	Middle	0.565974	205	Negative	5.95656	Q2	9535.81
23744	85	Male	Non-Hispanic Black	12024.9	NA	35	1	2003-2004	16	31	12	74	44	11.97	79.56	140	3.4	2	0.4	294	1	Alive	NA	196	196	499.8	3	No	Yes	No	Normal	No	Never	< High school	Low	2.24065	196	Negative	6.21421	Q3	1202.49
23789	53	Male	Non-Hispanic Black	29080.3	NA	35	2	2003-2004	16	22	26	70	38	13.68	106.08	139	4.5	2.9	0.5	197	1	Alive	NA	185	184	305.69	1	No	No	No	Overweight	Yes	Current	< High school	Low	1.4797	184	Positive	5.72257	Q2	2908.03
23936	44	Male	Non-Hispanic Black	24341.9	NA	33	1	2003-2004	19	20	16	58	45	11.97	79.56	139	1.8	2	0.5	185	1	Alive	NA	188	187	166.5	2	No	No	No	Normal	No	Former	>High school	High	1.09127	187	Negative	5.115	Q1	2434.19
23947	81	Female	Other	21680	NA	39	2	2003-2004	21	36	12	29	49	11.97	114.92	134	3.1	2.2	0.6	315	1	Alive	NA	201	200	443.864	2	No	Yes	No	Normal	No	Former	< High school	Middle	2.02007	200	Negative	6.09552	Q3	2168
23967	65	Female	Mexican American	3107.57	NA	39	1	2003-2004	22	25	24	69	43	10.26	61.88	137	3.1	1.6	0.4	213	1	Alive	NA	195	194	412.688	3	No	Yes	No	Normal	Yes	Never	>High school	High	1.62653	194	Negative	6.02269	Q3	310.757
23992	48	Male	Non-Hispanic Black	26723.1	NA	36	1	2003-2004	21	18	22	58	40	8.55	61.88	139	2.8	1.9	0.8	317	1	Alive	NA	200	199	467.158	2	No	No	No	Overweight	Yes	Former	>High school	Low	0.594764	199	Positive	6.14667	Q3	2672.31
24045	72	Male	Non-Hispanic White	29844.7	NA	33	1	2003-2004	36	25	16	41	45	15.39	97.24	140	2.7	2.4	0.7	190	1	Alive	NA	187	186	213.75	3	No	No	No	Obese	Yes	Never	>High school	Middle	1.57895	186	Negative	5.36481	Q1	2984.47
24081	85	Female	Non-Hispanic White	21431.1	NA	30	1	2003-2004	10	19	13	49	38	17.1	79.56	141	5.8	1.1	0.3	219	1	Dead	10	42	42	1154.73	3	No	No	No	Normal	Yes	Never	< High school	Middle	2.332	42	Negative	7.05162	Q4	2143.11
24090	57	Male	Non-Hispanic White	41915	NA	32	2	2003-2004	21	32	232	112	43	8.55	61.88	135	2.2	3.2	0.5	318	1	Dead	2	32	31	218.625	1	No	Yes	No	Underweight	Yes	Current	>High school	Low	1.25166	31	Negative	5.38736	Q1	4191.5
24135	37	Female	Non-Hispanic Black	36823.3	NA	36	1	2003-2004	22	21	13	59	34	8.55	79.56	139	3.1	1.6	0.4	227	1	Alive	NA	198	197	439.812	3	No	No	No	Obese	No	Never	< High school	Middle	0.729766	197	Positive	6.08635	Q3	3682.33
24144	23	Male	Other	74843.4	NA	39	2	2003-2004	27	27	15	74	45	8.55	97.24	140	3.5	2	0.5	238	1	Alive	NA	200	199	416.5	1	No	No	No	Obese	No	Current	>High school	High	0.502149	199	Negative	6.03189	Q3	7484.34
24184	63	Male	Non-Hispanic Black	21491.1	NA	42	1	2003-2004	25	30	15	76	42	13.68	123.76	137	2.2	2.3	0.4	169	1	Alive	NA	194	193	161.652	2	No	No	No	Overweight	Yes	Former	>High school	High	2.23669	193	Negative	5.08545	Q1	2149.11
24187	50	Male	Other	32253.9	NA	41	2	2003-2004	19	19	10	63	42	15.39	88.4	139	2.9	2	0.4	279	1	Alive	NA	191	190	404.55	3	No	No	No	Overweight	Yes	Never	< High school	Low	0.781165	190	Negative	6.00278	Q2	3225.39
24205	38	Male	Non-Hispanic Black	26934.8	NA	42	2	2003-2004	26	32	19	65	45	11.97	88.4	141	4.1	2.1	0.4	195	1	Alive	NA	201	200	380.714	1	No	No	No	Overweight	Yes	Current	>High school	High	1.22296	200	Negative	5.94205	Q2	2693.48
24229	34	Male	Mexican American	34149.4	NA	39	1	2003-2004	42	28	27	71	45	17.1	79.56	137	3.5	1.6	0.6	332	1	Alive	NA	195	195	726.25	3	No	No	No	Overweight	Yes	Never	< High school	High	0.44246	195	Negative	6.58789	Q4	3414.94
24239	85	Male	Other	15623.2	NA	43	2	2003-2004	15	27	14	39	42	8.55	150.28	138	7.8	1.7	0.5	223	1	Alive	NA	203	201	1023.18	2	No	Yes	Yes	Normal	Yes	Former	>High school	Middle	2.65725	201	Negative	6.93067	Q4	1562.32
24318	19	Male	Mexican American	4932.24	NA	32	2	2003-2004	24	27	64	87	47	10.26	70.72	138	7.7	2.2	0.6	350	1	Alive	NA	193	192	1225	NA	No	No	No	Obese	Yes	Never	>High school	Middle	0.299188	192	Negative	7.1107	Q4	493.224
24334	79	Female	Non-Hispanic Black	16521	NA	41	1	2003-2004	19	26	22	66	44	11.97	88.4	141	6.3	2	0.5	237	1	Dead	7	132	130	746.55	3	Yes	Yes	No	Obese	No	Never	>High school	High	1.98827	130	Negative	6.61546	Q4	1652.1
24337	46	Female	Non-Hispanic Black	31294	NA	37	2	2003-2004	16	17	14	66	43	20.52	61.88	140	5.8	1.6	0.7	220	1	Alive	NA	182	181	797.5	3	No	Yes	No	Overweight	No	Never	< High school	Middle	0.888636	181	Negative	6.68148	Q4	3129.4
24389	30	Male	Non-Hispanic Black	46605.1	NA	42	1	2003-2004	14	28	15	35	45	10.26	114.92	138	2.3	3.2	0.5	367	1	Alive	NA	194	194	263.781	3	No	Yes	No	Overweight	No	Never	>High school	High	0.611715	194	Negative	5.57512	Q1	4660.51
24398	84	Male	Non-Hispanic White	9146.5	NA	35	2	2003-2004	23	26	12	67	43	11.97	61.88	143	3	1.5	0.7	295	1	Alive	NA	184	183	590	2	No	Yes	No	Overweight	No	Former	>High school	Middle	1.54371	183	Negative	6.38012	Q3	914.65
24463	59	Female	Non-Hispanic Black	27180.5	NA	35	1	2003-2004	17	19	58	63	38	11.97	79.56	143	1.7	1.3	0.3	271	1	Alive	NA	197	196	354.385	3	No	Yes	No	Overweight	No	Never	< High school	Middle	1.00326	196	Negative	5.87038	Q2	2718.05
24475	80	Male	Non-Hispanic White	19639.7	NA	42	2	2003-2004	8	19	10	100	39	15.39	79.56	145	9.3	2.3	0.9	262	1	Dead	8	16	14	1059.39	1	No	No	No	Normal	Yes	Current	>High school	Middle	2.05115	14	Negative	6.96545	Q4	1963.97
24494	46	Male	Non-Hispanic Black	24350.6	NA	30	1	2003-2004	17	23	25	45	45	20.52	106.08	139	2.1	2	0.4	145	1	Alive	NA	199	199	152.25	1	No	Yes	No	Normal	Yes	Current	>High school	Low	1.76967	199	Positive	5.02552	Q1	2435.06
24507	51	Female	Other	83562.6	NA	39	2	2003-2004	13	21	11	77	43	10.26	61.88	142	3.2	1.5	0.3	250	1	Alive	NA	201	200	533.333	3	No	Yes	No	Normal	No	Never	>High school	High	1.18817	200	Negative	6.27915	Q3	8356.26
24529	50	Female	Non-Hispanic Black	31834.1	NA	32	1	2003-2004	20	27	11	37	44	13.68	97.24	138	1.7	0.6	0.3	292	1	Alive	NA	189	189	827.333	3	No	No	No	Normal	No	Never	>High school	Middle	1.0338	189	Positive	6.71821	Q4	3183.41
24540	60	Female	Non-Hispanic Black	12830	NA	30	1	2003-2004	18	14	134	134	44	6.84	70.72	141	6.2	3.3	1.1	336	1	Alive	NA	198	196	631.273	1	Yes	Yes	No	Overweight	No	Current	>High school	Low	0.589256	196	Negative	6.44774	Q4	1283
24588	78	Male	Non-Hispanic White	14801.6	NA	29	1	2003-2004	28	29	17	62	45	11.97	106.08	143	5.4	1.2	0.7	246	1	Dead	1	97	96	1107	2	No	No	Yes	Normal	No	Former	>High school	Middle	1.73771	96	Negative	7.00941	Q4	1480.16
24602	42	Female	Non-Hispanic Black	26793	NA	30	1	2003-2004	16	18	10	55	41	6.84	61.88	141	3.3	1.9	0.5	231	1	Alive	NA	199	198	401.211	3	No	No	No	Overweight	Yes	Never	>High school	Middle	0.818182	198	Negative	5.99449	Q2	2679.3
24608	80	Male	Mexican American	2144.77	NA	40	2	2003-2004	48	63	309	199	32	6.84	88.4	140	8	1.4	0.6	328	1	Dead	4	73	71	1874.29	3	No	Yes	No	Overweight	Yes	Never	< High school	Middle	2.21787	71	Negative	7.53598	Q4	214.477
24640	46	Female	Non-Hispanic Black	26793	NA	30	1	2003-2004	11	18	17	97	37	8.55	61.88	137	1.8	1.5	0.3	405	1	Dead	1	92	91	486	1	No	Yes	No	Overweight	Yes	Current	>High school	Middle	0.616423	91	Negative	6.18621	Q3	2679.3
24653	54	Male	Other Hispanic	28724.9	NA	30	2	2003-2004	24	20	14	52	41	15.39	70.72	140	4.5	2.9	0.6	178	1	Alive	NA	200	199	276.207	3	No	No	No	Overweight	No	Never	>High school	Middle	1.23851	199	Negative	5.62115	Q1	2872.49
24656	57	Male	Non-Hispanic Black	24702.7	NA	35	1	2003-2004	28	23	20	62	48	15.39	97.24	136	2	2	0.3	269	1	Alive	NA	197	197	269	3	Yes	No	No	Normal	No	Never	>High school	Middle	0.921025	197	Negative	5.59471	Q1	2470.27
24899	60	Female	Non-Hispanic White	51770.9	NA	39	1	2003-2004	38	24	32	67	46	20.52	79.56	141	1.4	1.2	0.2	208	1	Alive	NA	195	195	242.667	2	No	No	No	Normal	Yes	Former	>High school	High	1.12307	195	Negative	5.49169	Q1	5177.09
24968	56	Male	Non-Hispanic Black	21987.2	NA	30	2	2003-2004	19	19	22	80	41	13.68	97.24	140	1.7	2	0.5	197	1	Alive	NA	200	199	167.45	3	Yes	Yes	No	Overweight	Yes	Never	>High school	Middle	1.23908	199	Negative	5.12068	Q1	2198.72
25022	34	Female	Non-Hispanic Black	35535.7	NA	35	1	2003-2004	11	22	13	63	38	10.26	61.88	141	1.7	1.8	0.3	338	1	Alive	NA	197	196	319.222	2	No	Yes	No	Overweight	Yes	Former	< High school	Low	0.66725	196	Negative	5.76589	Q2	3553.57
25062	27	Male	Other	93792.6	NA	32	2	2003-2004	43	34	54	101	45	15.39	70.72	138	2.8	2.3	0.4	345	1	Alive	NA	193	192	420	3	No	No	No	Normal	Yes	Never	>High school	Middle	0.405779	192	Negative	6.04025	Q3	9379.26
25074	62	Female	Non-Hispanic Black	12151	NA	41	1	2003-2004	13	16	23	73	41	8.55	53.04	138	3.7	3.3	0.5	341	1	Dead	5	193	193	382.333	2	Yes	Yes	No	Overweight	No	Former	< High school	Low	0.806837	193	Negative	5.94629	Q2	1215.1
25106	47	Female	Non-Hispanic Black	26621.1	NA	33	1	2003-2004	22	23	24	54	45	10.26	70.72	139	2.4	1.9	0.3	258	1	Alive	NA	187	186	325.895	2	No	Yes	No	Obese	No	Former	< High school	Middle	0.893294	186	Negative	5.78657	Q2	2662.11
25135	68	Male	Mexican American	4069.17	NA	38	2	2003-2004	17	17	117	89	39	15.39	503.88	140	2.6	1.6	0.6	107	1	Dead	9	2	2	173.875	3	Yes	Yes	Yes	Obese	No	Never	< High school	Low	2.62029	2	Negative	5.15834	Q1	406.917
25169	53	Male	Other	87804.2	NA	30	1	2003-2004	19	19	44	107	43	8.55	79.56	140	5.8	1.8	0.5	261	1	Dead	10	105	105	841	1	Yes	Yes	No	Obese	Yes	Current	>High school	High	0.88514	105	Negative	6.73459	Q4	8780.42
25175	70	Female	Non-Hispanic Black	19079.7	NA	35	2	2003-2004	15	21	15	48	43	11.97	61.88	139	0.6	2.2	1.4	201	1	Alive	NA	185	184	54.8182	2	No	No	No	Overweight	No	Former	< High school	Middle	1.88832	184	Negative	4.00402	Q1	1907.97
25289	27	Male	Non-Hispanic White	68946.6	NA	30	1	2003-2004	16	21	17	57	48	18.81	70.72	139	6.7	2	0.6	202	1	Alive	NA	199	199	676.7	3	No	No	No	Normal	Yes	Never	>High school	High	0.701733	199	Negative	6.51723	Q4	6894.66
25316	65	Male	Non-Hispanic White	46016.7	NA	30	1	2003-2004	22	14	34	67	38	10.26	97.24	142	6.8	0.9	0.7	199	1	Dead	1	181	181	1503.56	2	No	Yes	Yes	Obese	Yes	Former	>High school	Low	0.974938	181	Negative	7.31559	Q4	4601.67
25349	83	Female	Mexican American	4326.81	NA	34	1	2003-2004	15	18	8	54	39	10.26	70.72	138	3.5	1.9	0.4	209	1	Dead	2	136	135	385	3	No	Yes	No	Normal	Yes	Never	< High school	Middle	1.84569	135	Negative	5.95324	Q2	432.681
25410	64	Female	Non-Hispanic Black	15198	NA	36	1	2003-2004	12	15	20	65	37	10.26	88.4	139	6.4	2.1	0.3	460	1	Dead	7	70	69	1401.9	2	Yes	Yes	Yes	Obese	Yes	Former	>High school	Middle	0.602452	69	Negative	7.24559	Q4	1519.8
25469	79	Female	Non-Hispanic Black	20312	NA	36	1	2003-2004	19	22	65	76	41	11.97	79.56	142	1.1	0.9	0.3	349	1	Dead	1	141	140	426.556	2	No	Yes	No	Obese	Yes	Former	>High school	High	1.14248	140	Negative	6.05574	Q3	2031.2
25504	53	Male	Non-Hispanic White	88116.4	NA	35	1	2003-2004	27	22	75	48	51	8.55	70.72	138	3.8	2.1	0.7	211	1	Alive	NA	197	197	381.81	1	No	Yes	No	Overweight	Yes	Current	>High school	High	1.06349	197	Negative	5.94492	Q2	8811.64
25526	64	Female	Non-Hispanic White	64535.3	NA	34	2	2003-2004	15	19	17	70	42	10.26	70.72	140	4.4	1.9	0.7	320	1	Alive	NA	203	202	741.053	3	No	Yes	No	Overweight	No	Never	< High school	Middle	0.981156	202	Negative	6.60807	Q4	6453.53
25562	71	Male	Non-Hispanic White	34933.9	NA	39	2	2003-2004	18	26	17	62	43	13.68	97.24	138	3.6	2	0.6	233	1	Dead	1	96	95	419.4	2	Yes	Yes	No	Obese	Yes	Former	>High school	High	1.86741	95	Negative	6.03883	Q3	3493.39
25656	68	Male	Mexican American	3015.56	NA	40	1	2003-2004	19	21	18	77	42	18.81	70.72	138	8.9	1.7	0.5	199	1	Alive	NA	184	184	1041.82	3	No	Yes	No	Normal	Yes	Never	< High school	Low	1.64626	184	Negative	6.94873	Q4	301.556
25665	85	Female	Non-Hispanic White	28729.4	NA	31	1	2003-2004	26	28	17	71	42	11.97	53.04	140	5	3	0.5	377	1	Dead	2	92	91	628.333	2	No	Yes	No	Overweight	Yes	Former	>High school	Middle	1.23808	91	Negative	6.44307	Q4	2872.94
25683	40	Male	Non-Hispanic White	37867.9	NA	38	1	2003-2004	44	47	38	76	42	15.39	106.08	140	5	2.5	0.7	221	1	Alive	NA	184	183	442	1	No	Yes	No	Normal	Yes	Current	< High school	Low	1.28245	183	Negative	6.09131	Q3	3786.79
25707	66	Female	Non-Hispanic Black	18390	NA	36	2	2003-2004	13	19	24	92	36	8.55	61.88	140	2.1	2.1	0.5	247	1	Alive	NA	202	201	247	2	No	No	No	Normal	Yes	Former	< High school	Middle	1.40809	201	Negative	5.50939	Q1	1839
25736	79	Female	Other	45735.7	NA	39	2	2003-2004	11	20	18	46	39	10.26	61.88	143	2.8	2.2	0.3	266	1	Dead	1	154	152	338.545	3	No	Yes	No	Normal	No	Never	< High school	High	1.79093	152	Negative	5.82466	Q2	4573.57
25763	85	Female	Non-Hispanic Black	19056.1	NA	43	2	2003-2004	10	19	21	88	40	6.84	194.48	139	3.9	1.7	0.6	368	1	Dead	1	2	2	844.235	2	No	Yes	No	Obese	Yes	Former	< High school	Middle	1.38779	2	Negative	6.73843	Q4	1905.61
25797	85	Female	Non-Hispanic Black	19135.9	NA	33	2	2003-2004	14	24	15	75	39	13.68	97.24	139	4.3	2.2	0.8	299	1	Dead	1	74	74	584.409	3	Yes	Yes	No	Obese	No	Never	< High school	High	1.82345	74	Negative	6.3706	Q3	1913.59
25813	81	Female	Other	19485.9	NA	41	2	2003-2004	19	22	14	62	39	8.55	53.04	139	7	1.9	0.6	349	1	Alive	NA	191	190	1285.79	3	No	Yes	No	Normal	No	Never	< High school	Low	1.1714	190	Negative	7.15913	Q4	1948.59
25851	85	Male	Non-Hispanic Black	10949.2	NA	41	2	2003-2004	21	25	15	67	41	11.97	70.72	139	2.2	1	0.4	114	1	Dead	3	37	36	250.8	2	No	No	No	Overweight	Yes	Former	>High school	Middle	4.06766	36	Negative	5.52466	Q1	1094.92
25969	53	Female	Non-Hispanic White	70292.5	NA	29	2	2003-2004	42	36	33	54	44	15.39	79.56	143	2.7	2.4	0.4	231	1	Alive	NA	188	187	259.875	2	No	Yes	No	Obese	No	Former	>High school	Low	1.27451	187	Negative	5.5602	Q1	7029.25
25984	74	Male	Non-Hispanic White	16912.6	NA	31	1	2003-2004	19	21	24	102	44	22.23	88.4	139	4.6	1.9	0.7	187	1	Dead	1	151	150	452.737	2	No	Yes	No	Obese	No	Former	>High school	Middle	1.90648	150	Negative	6.11531	Q3	1691.26
25998	25	Male	Other	21483.1	NA	42	1	2003-2004	27	23	13	63	52	17.1	79.56	138	5.6	1.9	0.4	244	1	Alive	NA	194	193	719.158	3	No	No	No	Normal	No	Never	>High school	Low	0.45352	193	Negative	6.57808	Q4	2148.31
26003	34	Male	Non-Hispanic Black	36062.3	NA	36	2	2003-2004	31	21	26	96	41	18.81	97.24	140	6.7	1.5	0.5	259	1	Alive	NA	202	200	1156.87	3	No	No	No	Obese	Yes	Never	>High school	Middle	0.495128	200	Negative	7.05347	Q4	3606.23
26049	78	Male	Non-Hispanic White	34933.9	NA	39	2	2003-2004	27	25	63	49	45	10.26	123.76	141	3	1.1	0.3	165	1	Alive	NA	200	200	450	3	No	Yes	Yes	Overweight	Yes	Never	>High school	High	2.27441	200	Negative	6.10925	Q3	3493.39
26111	34	Female	Mexican American	29169.2	NA	40	1	2003-2004	11	18	8	59	48	11.97	53.04	138	5.2	2.2	0.5	306	1	Dead	10	57	57	723.273	3	No	No	No	Normal	No	Never	>High school	Middle	0.603023	57	Negative	6.58379	Q4	2916.92
26114	54	Female	Other	43523.4	NA	37	2	2003-2004	19	20	15	80	43	11.97	61.88	138	4.5	1.6	0.6	295	1	Alive	NA	182	181	829.688	3	Yes	Yes	No	Overweight	No	Never	< High school	High	0.839895	181	Positive	6.72105	Q4	4352.34
26170	39	Male	Non-Hispanic Black	23988.7	NA	29	2	2003-2004	20	22	32	50	47	18.81	97.24	141	2.4	1.9	0.4	243	1	Alive	NA	188	188	306.947	2	No	No	No	Overweight	Yes	Former	>High school	High	0.789525	188	Negative	5.72668	Q2	2398.87
26172	74	Male	Non-Hispanic White	36528.5	NA	33	1	2003-2004	17	21	12	60	41	13.68	97.24	137	4.8	1.7	0.9	181	1	Dead	2	107	105	511.059	2	No	No	No	Obese	Yes	Former	>High school	High	2.08232	105	Negative	6.23648	Q3	3652.85
26184	66	Female	Non-Hispanic Black	16711.4	NA	39	2	2003-2004	12	14	28	61	38	5.13	114.92	142	4.5	1.3	0.4	171	1	Dead	1	137	136	591.923	3	No	Yes	No	Obese	No	Never	>High school	Middle	1.55986	136	Negative	6.38338	Q3	1671.14
26215	73	Female	Mexican American	5004.48	NA	38	2	2003-2004	12	21	13	76	43	13.68	53.04	140	4.5	2.1	0.5	237	1	Dead	1	177	176	507.857	3	No	Yes	No	Overweight	No	Never	< High school	Low	1.86725	176	Negative	6.2302	Q3	500.448
26260	79	Male	Non-Hispanic Black	11577.8	NA	31	2	2003-2004	31	32	25	40	43	15.39	132.6	140	2.3	1.3	0.3	210	1	Dead	2	116	116	371.538	3	No	Yes	No	Obese	Yes	Never	< High school	High	2.16211	116	Negative	5.91765	Q2	1157.78
26317	53	Male	Other	94289.1	NA	39	2	2003-2004	36	33	17	53	45	13.68	88.4	138	3.7	2	0.4	240	1	Dead	5	7	6	444	2	No	No	No	Normal	Yes	Former	>High school	High	1.21458	6	Negative	6.09582	Q3	9428.91
26368	31	Male	Non-Hispanic Black	30966.7	NA	37	2	2003-2004	15	22	28	53	43	10.26	88.4	139	6.3	4.8	1.1	271	1	Alive	NA	183	182	355.688	3	No	No	No	Obese	Yes	Never	< High school	Middle	0.649785	182	Negative	5.87405	Q2	3096.67
26389	71	Male	Non-Hispanic Black	12713.6	NA	33	2	2003-2004	16	19	44	94	39	11.97	79.56	141	6	1.7	0.4	191	1	Dead	2	50	49	674.118	1	No	No	No	Obese	Yes	Current	>High school	Middle	1.76571	49	Negative	6.5134	Q4	1271.36
26446	66	Male	Mexican American	2984.39	NA	43	1	2003-2004	20	20	26	73	42	11.97	88.4	139	6	2.1	0.6	288	1	Alive	NA	185	185	822.857	2	Yes	Yes	Yes	Obese	Yes	Former	< High school	High	1.02486	185	Negative	6.71278	Q4	298.439
26493	36	Female	Non-Hispanic Black	33746.6	NA	33	1	2003-2004	12	14	9	50	37	10.26	70.72	140	3.8	2.1	0.2	302	1	Alive	NA	186	185	546.476	3	No	No	No	Obese	Yes	Never	>High school	Middle	0.481762	185	Negative	6.30349	Q3	3374.66
26508	38	Female	Non-Hispanic White	84517.6	NA	39	2	2003-2004	22	16	23	58	42	6.84	70.72	139	4	1.6	0.4	207	1	Alive	NA	201	200	517.5	1	No	No	No	Obese	Yes	Current	>High school	Middle	0.626213	200	Negative	6.24901	Q3	8451.76
26553	52	Female	Non-Hispanic Black	29920.1	NA	30	1	2003-2004	26	18	39	77	44	10.26	70.72	139	4.4	2.6	0.4	210	1	Alive	NA	199	199	355.385	1	No	Yes	No	Obese	Yes	Current	< High school	Low	0.874118	199	Negative	5.8732	Q2	2992.01
26563	52	Male	Non-Hispanic White	88162.3	NA	39	1	2003-2004	23	20	31	75	38	11.97	70.72	139	2.7	2.9	0.6	267	1	Alive	NA	195	193	248.586	1	No	Yes	No	Obese	Yes	Current	>High school	High	0.812191	193	Negative	5.51579	Q1	8816.23
26609	43	Male	Non-Hispanic Black	24194.4	NA	33	1	2003-2004	39	28	77	50	45	13.68	61.88	140	2.8	2.3	0.5	252	1	Alive	NA	186	185	306.783	3	No	No	No	Normal	No	Never	< High school	Middle	0.765057	185	Negative	5.72614	Q2	2419.44
26624	31	Male	Other	81364.3	NA	33	1	2003-2004	29	33	26	66	43	20.52	79.56	140	3.1	1.9	0.4	237	1	Alive	NA	187	186	386.684	1	No	No	No	Overweight	Yes	Current	>High school	Middle	0.801546	186	Negative	5.95761	Q2	8136.43
26632	82	Male	Non-Hispanic White	16866.8	NA	29	2	2003-2004	20	26	239	155	37	27.36	53.04	138	2.6	1.1	0.4	151	1	Dead	10	28	27	356.909	1	No	No	No	Normal	Yes	Current	>High school	Middle	3.15715	27	Negative	5.87748	Q2	1686.68
26672	74	Female	Non-Hispanic Black	18803.2	NA	42	2	2003-2004	15	22	29	45	40	11.97	61.88	142	4	2.2	0.7	335	1	Dead	3	23	23	609.091	2	Yes	Yes	No	Obese	Yes	Former	>High school	Middle	1.25477	23	Negative	6.41197	Q4	1880.32
26702	51	Male	Non-Hispanic White	37115.6	NA	31	2	2003-2004	15	19	74	173	38	5.13	185.64	142	6.4	2.4	1	238	1	Dead	1	53	52	634.667	1	Yes	Yes	No	Normal	Yes	Current	>High school	High	1.05124	52	Negative	6.4531	Q4	3711.56
26728	84	Male	Other	18829.8	NA	33	1	2003-2004	14	26	32	68	26	6.84	123.76	137	3.2	1.3	0.5	357	1	Dead	2	7	6	878.769	2	No	No	Yes	Underweight	Yes	Former	>High school	High	1.63501	6	Negative	6.77852	Q4	1882.98
26744	80	Female	Mexican American	3705.75	NA	43	1	2003-2004	15	23	14	90	42	10.26	176.8	135	3.9	1.4	0.7	216	1	Dead	1	47	47	601.714	3	Yes	Yes	No	Overweight	No	Never	< High school	Middle	2.19947	47	Negative	6.39978	Q3	370.575
26809	46	Female	Non-Hispanic Black	28374	NA	33	2	2003-2004	17	15	26	73	36	5.13	114.92	139	4.7	2.4	0.8	407	1	Alive	NA	189	187	797.042	3	No	Yes	No	Obese	Yes	Never	>High school	High	0.411178	187	Positive	6.68091	Q4	2837.4
26854	47	Male	Non-Hispanic Black	24390.6	NA	35	1	2003-2004	33	27	22	46	40	18.81	114.92	141	3.5	1.7	0.5	186	1	Alive	NA	197	197	382.941	2	No	Yes	No	Overweight	Yes	Former	>High school	High	1.18766	197	Negative	5.94788	Q2	2439.06
26882	85	Male	Non-Hispanic White	16866.8	NA	29	2	2003-2004	19	23	15	56	44	10.26	88.4	137	2.5	1.5	0.3	196	1	Dead	10	54	54	326.667	3	No	No	No	Overweight	Yes	Never	>High school	Middle	2.2883	54	Negative	5.78894	Q2	1686.68
26883	72	Male	Non-Hispanic White	15754.6	NA	33	1	2003-2004	20	20	28	54	41	10.26	106.08	140	6	1.5	0.7	166	1	Dead	2	57	56	664	2	Yes	Yes	No	Overweight	Yes	Former	>High school	Middle	1.93972	56	Negative	6.49828	Q4	1575.46
26954	72	Male	Non-Hispanic Black	11818.6	NA	41	2	2003-2004	32	24	44	55	40	10.26	88.4	137	4.9	2.3	0.7	250	1	Dead	10	41	40	532.609	1	Yes	No	No	Overweight	Yes	Current	< High school	Middle	1.22188	40	Negative	6.27779	Q3	1181.86
26957	61	Female	Non-Hispanic White	68641.5	NA	31	1	2003-2004	21	17	14	50	40	13.68	106.08	142	3.2	12.7	1.2	151	1	Dead	2	114	114	38.0472	2	No	No	No	Overweight	No	Former	>High school	Middle	1.49862	114	Negative	3.63883	Q1	6864.15
26969	81	Male	Non-Hispanic White	16413.1	NA	29	2	2003-2004	30	24	36	42	39	11.97	79.56	139	7.2	1.1	0.4	127	1	Dead	1	3	3	831.273	2	Yes	No	No	Obese	No	Former	>High school	Middle	2.79468	3	Negative	6.72296	Q4	1641.31
27057	46	Male	Non-Hispanic White	105870	NA	37	1	2003-2004	28	24	60	56	44	23.94	88.4	137	3.3	1.4	0.4	218	1	Alive	NA	194	194	513.857	3	No	No	No	Overweight	Yes	Never	>High school	Low	0.957048	194	Negative	6.24195	Q3	10587
27077	80	Female	Non-Hispanic Black	18025.1	NA	35	2	2003-2004	8	12	12	72	34	5.13	97.24	143	3.9	2.7	0.7	309	1	Dead	10	38	38	446.333	3	No	Yes	Yes	Normal	No	Never	< High school	Low	1.09842	38	Negative	6.10107	Q3	1802.51
27084	49	Male	Other	36520.3	NA	41	2	2003-2004	20	22	32	54	43	18.81	70.72	139	5.3	3.4	0.5	309	1	Alive	NA	191	190	481.676	1	No	No	No	Overweight	Yes	Current	< High school	Middle	0.780091	190	Negative	6.17727	Q3	3652.03
27115	22	Male	Other	33273	NA	43	2	2003-2004	87	48	41	57	47	22.23	70.72	140	2.4	2	0.4	256	1	Alive	NA	204	202	307.2	3	No	No	No	Normal	Yes	Never	>High school	Middle	0.442246	202	Positive	5.7275	Q2	3327.3
27187	31	Male	Other	84557.4	NA	42	2	2003-2004	15	28	19	50	45	17.1	79.56	141	3.8	2.4	0.5	285	1	Alive	NA	201	200	451.25	3	No	No	No	Overweight	Yes	Never	< High school	Middle	0.786374	200	Negative	6.11202	Q3	8455.74
27194	61	Male	Non-Hispanic Black	12909.3	NA	35	2	2003-2004	1997	1672	164	296	35	13.68	53.04	133	3.3	1.6	0.8	297	1	Dead	2	33	33	612.562	1	No	No	No	Normal	Yes	Current	< High school	Low	7.68459	33	Positive	6.41765	Q4	1290.93
27221	83	Male	Non-Hispanic White	20504	NA	39	2	2003-2004	26	30	19	73	41	10.26	114.92	137	4.4	0.8	0.5	283	1	Dead	10	53	52	1556.5	2	No	No	Yes	Overweight	Yes	Former	>High school	High	1.72554	52	Negative	7.35019	Q4	2050.4
27234	69	Female	Non-Hispanic Black	13349.4	NA	30	1	2003-2004	20	19	15	63	41	6.84	61.88	143	2.1	1.5	0.3	167	1	Alive	NA	198	198	233.8	2	No	Yes	No	Obese	Yes	Former	< High school	Low	1.75538	198	Negative	5.45447	Q1	1334.94
27253	61	Female	Non-Hispanic Black	14276	NA	35	2	2003-2004	13	16	74	113	38	5.13	79.56	140	3.4	1.4	0.3	321	1	Dead	4	75	74	779.571	1	Yes	Yes	No	Normal	Yes	Current	< High school	Low	0.843283	74	Negative	6.65874	Q4	1427.6
27298	85	Female	Other	17262.4	NA	43	2	2003-2004	12	20	11	51	41	10.26	70.72	139	3.4	3.3	0.7	292	1	Alive	NA	205	203	300.848	3	No	No	No	Normal	No	Never	< High school	Middle	1.68064	203	Negative	5.70661	Q2	1726.24
27320	47	Male	Non-Hispanic Black	24738.2	NA	42	2	2003-2004	20	22	33	60	44	10.26	70.72	140	2.1	1.6	0.3	337	1	Alive	NA	202	202	442.312	1	No	No	No	Overweight	Yes	Current	< High school	High	0.686081	202	Negative	6.09202	Q3	2473.82
27364	21	Female	Non-Hispanic White	82786.8	NA	32	1	2003-2004	28	27	11	36	43	17.1	70.72	138	3.1	3	0.4	224	1	Alive	NA	189	189	231.467	3	No	No	No	Normal	Yes	Never	>High school	High	0.478361	189	Negative	5.44444	Q1	8278.68
27380	20	Male	Non-Hispanic White	42936.7	NA	35	2	2003-2004	46	26	37	56	44	6.84	88.4	139	3.4	2.6	0.7	291	1	Alive	NA	196	195	380.538	1	No	No	No	Obese	Yes	Current	< High school	Middle	0.26347	195	Negative	5.94159	Q2	4293.67
27474	85	Male	Non-Hispanic White	20504	NA	39	2	2003-2004	20	24	23	67	43	17.1	176.8	142	6	1.3	0.4	201	1	Dead	1	89	89	927.692	2	No	No	No	Overweight	Yes	Former	>High school	High	2.26944	89	Negative	6.8327	Q4	2050.4
27482	69	Female	Non-Hispanic Black	14985.3	NA	37	2	2003-2004	20	23	30	85	42	8.55	79.56	141	2.6	2	0.4	282	1	Dead	10	36	35	366.6	2	No	Yes	No	Normal	Yes	Former	< High school	High	1.25838	35	Negative	5.90427	Q2	1498.53
27518	83	Male	Non-Hispanic White	20845.6	NA	38	1	2003-2004	14	21	16	99	44	17.1	88.4	141	4.8	1.3	0.6	258	1	Dead	10	107	107	952.615	2	No	No	No	Overweight	Yes	Former	>High school	Middle	1.80557	107	Negative	6.85921	Q4	2084.56
27570	82	Female	Non-Hispanic Black	18508.6	NA	30	1	2003-2004	12	18	21	95	37	8.55	88.4	140	5.5	2.6	0.4	224	1	Alive	NA	199	198	473.846	1	No	Yes	No	Obese	No	Current	< High school	Low	1.90216	198	Negative	6.16088	Q3	1850.86
27580	75	Female	Non-Hispanic Black	19851.7	NA	33	2	2003-2004	10	24	19	86	36	13.68	53.04	138	2.5	1.9	0.3	204	1	Dead	5	13	12	268.421	3	No	No	No	Overweight	Yes	Never	< High school	Middle	2.79024	12	Negative	5.59256	Q1	1985.17
27604	42	Female	Non-Hispanic Black	26875.4	NA	42	2	2003-2004	39	25	53	32	39	8.55	79.56	138	4.3	3.2	0.4	212	1	Alive	NA	201	201	284.875	2	No	No	No	Overweight	No	Former	>High school	Middle	0.793088	201	Negative	5.65205	Q1	2687.54
27620	59	Female	Non-Hispanic White	93483.1	NA	34	2	2003-2004	35	31	28	59	43	11.97	88.4	137	2.1	2.7	0.5	222	1	Alive	NA	203	203	172.667	2	No	No	No	Obese	No	Former	>High school	Middle	1.3926	203	Negative	5.15136	Q1	9348.31
27628	56	Female	Other Hispanic	41818.3	NA	36	1	2003-2004	19	22	15	100	42	8.55	70.72	140	3.8	5.6	0.9	318	1	Alive	NA	198	198	215.786	3	No	No	No	Normal	Yes	Never	< High school	Middle	0.888806	198	Negative	5.37429	Q1	4181.83
27631	28	Male	Mexican American	30805.9	NA	35	2	2003-2004	18	21	16	64	43	13.68	70.72	139	2.8	2.1	0.4	231	1	Alive	NA	185	184	308	2	No	No	No	Overweight	Yes	Former	< High school	Middle	0.599969	184	Negative	5.7301	Q2	3080.59
27726	42	Female	Non-Hispanic White	113027	NA	34	2	2003-2004	18	18	21	75	40	6.84	70.72	142	3	3	0.5	326	1	Alive	NA	203	202	326	1	No	No	No	Obese	Yes	Current	< High school	Middle	0.546598	202	Negative	5.7869	Q2	11302.7
27758	38	Male	Other	67508.4	NA	43	2	2003-2004	17	21	20	70	44	13.68	79.56	142	4.6	2.4	0.5	335	1	Alive	NA	204	204	642.083	2	No	Yes	No	Normal	Yes	Former	>High school	Middle	0.577742	204	Negative	6.46472	Q4	6750.84
27798	33	Female	Non-Hispanic White	76812.7	NA	33	1	2003-2004	16	18	18	42	41	6.84	61.88	138	4.6	1.8	0.3	237	1	Alive	NA	185	184	605.667	1	No	No	No	Overweight	Yes	Current	>High school	High	0.626582	184	Negative	6.40633	Q4	7681.27
27854	46	Female	Mexican American	14937.2	NA	41	1	2003-2004	43	30	21	71	41	18.81	88.4	137	3.6	1.7	0.5	227	1	Alive	NA	180	179	480.706	3	No	Yes	No	Obese	No	Never	< High school	Low	0.927084	179	Negative	6.17526	Q3	1493.72
27873	60	Male	Non-Hispanic White	64438.3	NA	36	2	2003-2004	29	36	37	52	47	11.97	79.56	141	1.6	2.2	0.3	151	1	Alive	NA	202	201	109.818	3	No	No	No	Normal	Yes	Never	>High school	High	2.6563	201	Positive	4.69883	Q1	6443.83
27895	49	Female	Non-Hispanic Black	30898.5	NA	37	2	2003-2004	11	21	23	53	37	10.26	61.88	141	4.9	1.6	0.4	228	1	Alive	NA	182	181	698.25	3	No	Yes	No	Obese	Yes	Never	>High school	Middle	1.36077	181	Negative	6.54858	Q4	3089.85
27932	41	Male	Non-Hispanic Black	24042.8	NA	30	1	2003-2004	30	23	124	40	44	10.26	97.24	143	3	3.4	0.6	169	1	Alive	NA	199	199	149.118	1	Yes	No	No	Overweight	Yes	Current	>High school	High	1.01874	199	Negative	5.00474	Q1	2404.28
27937	55	Female	Non-Hispanic White	101756	NA	32	2	2003-2004	16	20	11	67	42	11.97	70.72	140	4.8	2.8	0.5	199	1	Alive	NA	193	193	341.143	1	No	No	No	Normal	Yes	Current	>High school	High	1.38191	193	Negative	5.8323	Q2	10175.6
27950	47	Female	Non-Hispanic White	100325	NA	30	1	2003-2004	12	13	10	44	45	18.81	61.88	139	3	1.6	0.4	231	1	Alive	NA	199	198	433.125	3	No	Yes	No	Normal	Yes	Never	>High school	Middle	0.763552	198	Negative	6.07103	Q3	10032.5
27978	18	Male	Non-Hispanic White	33987.1	NA	41	2	2003-2004	15	22	29	75	41	18.81	79.56	140	4.8	2.4	0.7	214	1	Alive	NA	191	190	428	NA	No	No	No	Normal	Yes	Current	>High school	High	0.477789	190	Positive	6.05912	Q3	3398.71
27992	49	Male	Other	37271.7	NA	42	2	2003-2004	56	41	12	57	49	13.68	79.56	140	6.6	2	0.3	272	1	Alive	NA	202	202	897.6	2	No	No	No	Normal	No	Former	>High school	Middle	0.987	202	Positive	6.79972	Q4	3727.17
27996	18	Female	Non-Hispanic White	40194	NA	35	2	2003-2004	15	17	13	49	42	11.97	70.72	139	3.2	1.3	0.4	293	1	Alive	NA	185	183	721.231	NA	No	No	No	Obese	Yes	Current	>High school	Middle	0.269655	183	Negative	6.58096	Q4	4019.4
28059	44	Male	Non-Hispanic Black	27586	NA	35	1	2003-2004	45	34	30	67	41	10.26	97.24	138	3.5	2.1	0.6	234	1	Alive	NA	182	182	390	3	No	Yes	No	Obese	No	Never	< High school	Low	0.953036	182	Negative	5.96615	Q2	2758.6
28078	85	Male	Non-Hispanic White	21495.7	NA	31	1	2003-2004	13	14	14	53	39	8.55	203.32	139	3.9	1.1	0.6	262	1	Dead	2	3	2	928.909	3	No	Yes	No	Obese	Yes	Never	>High school	High	1.25972	2	Negative	6.83401	Q4	2149.57
28110	53	Male	Non-Hispanic Black	27192.7	NA	30	1	2003-2004	22	18	73	76	43	34.2	123.76	141	4.9	2.1	0.4	378	1	Alive	NA	198	196	882	3	No	Yes	No	Normal	Yes	Never	< High school	High	0.538078	196	Negative	6.78219	Q4	2719.27
28137	44	Male	Other	98419.6	NA	39	2	2003-2004	24	28	31	61	46	15.39	79.56	138	5.5	2.7	0.7	342	1	Alive	NA	201	199	696.667	1	No	No	No	Overweight	Yes	Current	>High school	High	0.735324	199	Negative	6.54631	Q4	9841.96
28157	19	Male	Non-Hispanic Black	5073.01576877703	NA	33	2	2003-2004	19	25	22	105	44	15.39	114.92	141	2.1	1.5	0.3	218	1	Alive	NA	189	188	305.2	NA	No	No	No	Normal	Yes	Current	>High school	Low	0.499874	188	Negative	5.72097	Q2	507.301576877703
28207	75	Male	Non-Hispanic Black	11156.3	NA	42	2	2003-2004	19	24	24	66	37	13.68	123.76	141	3.5	2.4	0.6	176	1	Alive	NA	202	201	256.667	3	No	No	No	Normal	Yes	Never	< High school	Middle	2.3463	201	Negative	5.54778	Q1	1115.63
28225	46	Male	Non-Hispanic Black	26449.2	NA	38	1	2003-2004	36	31	12	70	42	17.1	97.24	136	6.6	1.7	0.8	255	1	Alive	NA	184	184	990	3	No	No	No	Normal	Yes	Never	>High school	Middle	0.932026	184	Negative	6.8977	Q4	2644.92
28269	56	Male	Non-Hispanic White	95538.9	NA	37	1	2003-2004	94	84	176	108	36	20.52	79.56	138	2.5	1.5	0.4	77	1	Dead	2	153	153	128.333	2	Yes	Yes	No	Obese	Yes	Former	>High school	Middle	6.30105	153	Negative	4.85463	Q1	9553.89
28271	80	Male	Other	13837.7	NA	43	2	2003-2004	24	26	18	44	48	17.1	70.72	141	2.4	2.2	0.4	204	1	Alive	NA	205	205	222.545	3	No	No	No	Normal	No	Never	>High school	Middle	2.08127	205	Negative	5.40513	Q1	1383.77
28300	60	Male	Non-Hispanic Black	15218.8	NA	37	2	2003-2004	88	78	287	120	33	15.39	106.08	139	2.3	3	0.8	117	1	Dead	10	40	38	89.7	1	Yes	No	No	Obese	Yes	Current	>High school	Middle	4.26401	38	Positive	4.49647	Q1	1521.88
28414	51	Male	Non-Hispanic Black	26117.5	NA	33	2	2003-2004	18	16	27	136	41	25.65	123.76	140	6.5	1.6	0.5	265	1	Dead	1	124	122	1076.56	2	No	Yes	No	Overweight	Yes	Former	>High school	High	0.725785	122	Negative	6.98153	Q4	2611.75
28447	35	Male	Non-Hispanic White	80281.4	NA	41	2	2003-2004	25	18	26	83	47	20.52	79.56	138	4	1.7	0.4	333	1	Alive	NA	191	191	783.529	3	No	No	No	Overweight	Yes	Never	>High school	Middle	0.378378	191	Negative	6.66381	Q4	8028.14
28455	79	Male	Non-Hispanic Black	19550.7	NA	42	1	2003-2004	22	23	24	89	41	13.68	88.4	143	3.3	1.9	0.4	283	1	Dead	10	58	57	491.526	3	No	Yes	No	Overweight	Yes	Never	>High school	High	1.36885	57	Negative	6.19752	Q3	1955.07
28527	29	Male	Other	57712.3	NA	43	1	2003-2004	31	19	17	78	46	18.81	61.88	140	4.1	1.8	0.4	263	1	Alive	NA	185	185	599.056	3	No	No	No	Normal	Yes	Never	>High school	Middle	0.376283	185	Positive	6.39535	Q3	5771.23
28556	43	Male	Other	36520.3	NA	41	2	2003-2004	18	25	17	63	42	15.39	79.56	139	4.7	3	0.8	246	1	Alive	NA	191	191	385.4	1	No	No	No	Underweight	No	Current	< High school	Low	1.03	191	Negative	5.95428	Q2	3652.03
28565	49	Female	Non-Hispanic Black	24242.2	NA	29	2	2003-2004	16	23	12	47	44	17.1	61.88	138	3.5	1.4	0.5	112	1	Alive	NA	188	187	280	1	No	Yes	No	Overweight	Yes	Current	>High school	High	2.51562	187	Negative	5.63479	Q1	2424.22
28597	21	Male	Non-Hispanic White	81001.8	NA	32	1	2003-2004	17	22	19	78	47	11.97	97.24	140	4.5	2.3	0.6	194	1	Alive	NA	190	190	379.565	1	No	No	No	Overweight	Yes	Current	>High school	High	0.577585	190	Negative	5.93903	Q2	8100.18
28612	73	Female	Mexican American	5024.05	NA	38	2	2003-2004	19	25	15	47	40	11.97	53.04	138	5.8	2.1	0.7	291	1	Alive	NA	187	186	803.714	3	No	Yes	No	Overweight	Yes	Never	< High school	Middle	1.43878	186	Negative	6.68924	Q4	502.405
28621	72	Female	Non-Hispanic White	45917.9	NA	30	1	2003-2004	23	21	19	54	45	11.97	106.08	138	5.4	1.8	0.6	233	1	Alive	NA	199	199	699	3	Yes	Yes	No	Obese	Yes	Never	>High school	High	1.35311	199	Negative	6.54965	Q4	4591.79
28636	67	Female	Non-Hispanic White	60663.4	NA	39	2	2003-2004	23	28	40	108	37	10.26	79.56	142	5.8	1.8	0.5	372	1	Alive	NA	201	201	1198.67	2	Yes	Yes	Yes	Obese	Yes	Former	>High school	High	1.05154	201	Negative	7.08897	Q4	6066.34
28642	77	Male	Non-Hispanic White	32021.7	NA	33	2	2003-2004	26	23	22	67	41	20.52	70.72	135	3.7	1.6	0.7	202	1	Dead	1	186	184	467.125	2	No	No	Yes	Normal	Yes	Former	>High school	Middle	1.71941	184	Negative	6.1466	Q3	3202.17
28682	78	Male	Non-Hispanic White	37024.8	NA	37	1	2003-2004	35	29	67	71	40	13.68	88.4	141	3.6	1.7	0.4	225	1	Dead	3	202	202	476.471	2	No	No	No	Overweight	No	Former	>High school	Middle	1.69932	202	Negative	6.16641	Q3	3702.48
28702	36	Male	Other Hispanic	46455	NA	36	1	2003-2004	33	25	19	66	47	13.68	61.88	135	3.1	2.5	0.5	214	1	Alive	NA	198	197	265.36	1	Yes	No	No	Overweight	Yes	Current	< High school	Middle	0.732102	197	Negative	5.58109	Q1	4645.5
28743	52	Female	Non-Hispanic White	40993	NA	38	1	2003-2004	26	22	16	74	42	17.1	70.72	141	4.6	1.9	0.6	219	1	Alive	NA	183	182	530.211	3	No	Yes	Yes	Obese	Yes	Never	< High school	Low	1.02446	182	Negative	6.27327	Q3	4099.3
28762	63	Female	Non-Hispanic White	48110.4	NA	39	1	2003-2004	15	22	13	66	39	10.26	53.04	140	2.8	1.6	0.4	260	1	Alive	NA	195	194	455	2	No	Yes	No	Normal	Yes	Former	>High school	High	1.3764	194	Negative	6.1203	Q3	4811.04
28768	74	Female	Non-Hispanic White	55937	NA	34	2	2003-2004	20	22	25	41	45	17.1	106.08	141	2.7	2.1	0.7	270	1	Alive	NA	203	203	347.143	3	Yes	Yes	No	Overweight	No	Never	>High school	Middle	1.34827	203	Positive	5.84974	Q2	5593.7
28843	22	Male	Other	62958	NA	29	2	2003-2004	17	17	13	43	47	18.81	79.56	140	3.2	1.6	0.5	221	1	Alive	NA	188	186	442	1	No	No	No	Underweight	Yes	Current	>High school	High	0.410445	186	Negative	6.09131	Q3	6295.8
28881	56	Male	Non-Hispanic White	36065.3	NA	31	2	2003-2004	126	59	157	130	41	5.13	79.56	132	8.5	1.8	0.8	332	1	Dead	10	12	11	1567.78	3	Yes	No	No	Overweight	Yes	Never	>High school	Low	0.886577	11	Negative	7.35741	Q4	3606.53
28899	32	Male	Non-Hispanic White	82442.8	NA	33	1	2003-2004	21	26	17	52	47	18.81	70.72	138	3.2	2	0.3	238	1	Alive	NA	187	186	380.8	1	No	No	No	Normal	Yes	Current	>High school	Middle	0.762846	186	Negative	5.94227	Q2	8244.28
28914	62	Male	Non-Hispanic White	52370.9	NA	36	1	2003-2004	23	31	21	76	44	8.55	70.72	139	4.6	3.2	0.9	311	1	Dead	1	174	173	447.062	1	No	No	No	Normal	Yes	Current	>High school	High	1.28863	173	Negative	6.1027	Q3	5237.09
28934	30	Female	Non-Hispanic White	47620.1	NA	30	1	2003-2004	9	14	13	79	43	8.55	53.04	140	5.1	2.9	0.6	225	1	Alive	NA	199	199	395.69	1	No	No	No	Normal	Yes	Current	>High school	Middle	0.622222	199	Negative	5.98063	Q2	4762.01
28944	40	Male	Non-Hispanic Black	24034.3	NA	33	1	2003-2004	18	20	17	48	44	15.39	79.56	139	2.8	2.7	0.5	255	1	Alive	NA	187	186	264.444	1	No	No	No	Overweight	No	Current	>High school	Middle	0.739458	186	Positive	5.57763	Q1	2403.43
28995	56	Male	Non-Hispanic White	104524	NA	32	1	2003-2004	56	42	38	46	46	15.39	79.56	142	3.4	1.2	0.5	179	1	Alive	NA	190	190	507.167	2	No	No	No	Overweight	Yes	Former	>High school	Middle	1.75586	190	Negative	6.22884	Q3	10452.4
29083	63	Female	Other	44795.7	NA	42	1	2003-2004	52	45	64	70	44	11.97	70.72	141	1.5	1.7	0.3	210	1	Alive	NA	194	193	185.294	3	No	Yes	No	Normal	Yes	Never	>High school	Middle	1.87211	193	Negative	5.22194	Q1	4479.57
29097	48	Male	Non-Hispanic White	38004.6	NA	33	2	2003-2004	24	21	15	57	41	10.26	88.4	138	4.9	1.4	0.4	256	1	Alive	NA	189	187	896	1	No	No	No	Obese	Yes	Current	>High school	Middle	0.803739	187	Negative	6.79794	Q4	3800.46
29118	77	Female	Non-Hispanic Black	17841.2	NA	30	1	2003-2004	39	44	18	39	40	11.97	79.56	138	2.3	1.1	0.3	250	1	Dead	2	79	79	522.727	2	No	Yes	No	Overweight	Yes	Former	< High school	Middle	2.17006	79	Negative	6.25906	Q3	1784.12
29119	45	Male	Mexican American	20331.4	NA	32	1	2003-2004	27	31	34	65	43	8.55	88.4	142	4.2	1.7	0.4	249	1	Alive	NA	189	188	615.176	3	No	No	No	Overweight	Yes	Never	>High school	High	1.07818	188	Negative	6.42191	Q4	2033.14
29134	53	Male	Other	36948.4	NA	37	2	2003-2004	75	56	375	189	46	15.39	88.4	141	6.1	2.8	0.9	284	1	Alive	NA	183	182	618.714	3	No	Yes	No	Overweight	No	Never	>High school	High	1.20674	182	Negative	6.42764	Q4	3694.84
29214	85	Male	Non-Hispanic Black	11853.4	NA	30	1	2003-2004	11	18	16	53	41	11.97	79.56	140	3.9	1.1	0.6	265	1	Dead	2	9	8	939.545	2	Yes	Yes	Yes	Underweight	No	Former	< High school	Middle	1.7408	8	Negative	6.8454	Q4	1185.34
29232	60	Male	Non-Hispanic Black	15687.8	NA	36	1	2003-2004	14	16	85	98	40	15.39	88.4	142	2.5	3.4	0.6	310	1	Dead	1	166	165	227.941	1	No	No	No	Overweight	Yes	Current	< High school	Middle	0.827648	165	Negative	5.42909	Q1	1568.78
29252	77	Male	Non-Hispanic Black	11897.9	NA	42	2	2003-2004	13	26	28	86	44	10.26	97.24	139	1.4	1.9	0.5	168	1	Alive	NA	201	199	123.789	2	No	Yes	No	Normal	Yes	Former	< High school	Middle	3.30509	199	Negative	4.81858	Q1	1189.79
29277	46	Female	Non-Hispanic White	89305.6	NA	42	1	2003-2004	17	19	7	22	42	8.55	61.88	139	6.2	2.7	0.7	415	1	Alive	NA	194	193	952.963	1	No	No	No	Normal	Yes	Current	>High school	Middle	0.510786	193	Negative	6.85958	Q4	8930.56
29309	78	Male	Non-Hispanic Black	11711.5	NA	30	1	2003-2004	12	26	17	97	40	23.94	167.96	142	2.6	1	0.5	120	1	Alive	NA	199	199	312	3	No	Yes	No	Overweight	Yes	Never	< High school	Middle	4.87861	199	Negative	5.743	Q2	1171.15
29338	53	Male	Non-Hispanic Black	27682.9	NA	36	1	2003-2004	26	31	43	74	44	11.97	79.56	138	3	0.9	0.3	231	1	Alive	NA	198	197	770	1	No	Yes	No	Normal	No	Current	< High school	High	1.39489	197	Positive	6.64639	Q4	2768.29
29352	79	Male	Non-Hispanic Black	21103.1	NA	42	1	2003-2004	9	20	10	43	41	11.97	79.56	138	1.7	1.3	0.4	204	1	Dead	2	124	124	266.769	3	No	Yes	No	Overweight	Yes	Never	>High school	Middle	2.5817	124	Negative	5.58638	Q1	2110.31
29472	39	Male	Other Hispanic	95358.1	NA	43	2	2003-2004	22	25	43	67	44	11.97	61.88	140	4.5	1.6	0.6	286	1	Alive	NA	204	204	804.375	3	No	No	No	Normal	Yes	Never	< High school	Low	0.726821	204	Negative	6.69007	Q4	9535.81
29473	41	Female	Other	44541.4	NA	41	2	2003-2004	15	16	10	40	41	13.68	61.88	136	4.3	1.7	0.3	274	1	Alive	NA	191	190	693.059	3	No	No	No	Normal	No	Never	< High school	Low	0.61817	190	Positive	6.54111	Q4	4454.14
29496	48	Male	Mexican American	17164.5	NA	42	2	2003-2004	59	37	45	112	41	8.55	70.72	138	2.9	1.2	0.5	252	1	Alive	NA	201	200	609	3	No	No	No	Overweight	Yes	Never	>High school	High	0.917522	200	Negative	6.41182	Q4	1716.45
29521	85	Male	Non-Hispanic Black	20850.4	NA	42	1	2003-2004	14	24	11	55	38	13.68	176.8	139	2.8	0.9	0.5	191	1	Dead	2	117	116	594.222	2	No	Yes	No	Normal	No	Former	< High school	High	2.85452	116	Negative	6.38725	Q3	2085.04
29540	51	Male	Other	28796	NA	42	1	2003-2004	41	37	20	80	48	15.39	70.72	141	3.4	1.6	0.5	175	1	Alive	NA	194	193	371.875	2	No	No	No	Normal	No	Former	< High school	High	1.684	193	Positive	5.91856	Q2	2879.6
29554	53	Female	Other Hispanic	83374.1	NA	36	1	2003-2004	14	23	14	84	43	6.84	53.04	140	6.2	2.5	0.6	293	1	Alive	NA	198	197	726.64	3	No	No	No	Normal	Yes	Never	>High school	Middle	1.11192	197	Negative	6.58843	Q4	8337.41
29605	55	Male	Other	89120.4	NA	39	1	2003-2004	21	14	11	38	45	22.23	79.56	141	3.1	1.2	0.4	270	1	Alive	NA	195	194	697.5	2	No	No	No	Normal	No	Former	>High school	High	0.622325	194	Negative	6.5475	Q4	8912.04
29619	67	Female	Non-Hispanic White	53112.8	NA	38	1	2003-2004	19	25	17	83	42	11.97	97.24	141	6.1	1.4	0.4	223	1	Dead	1	99	99	971.643	3	No	Yes	No	Obese	No	Never	>High school	High	1.72319	99	Negative	6.87899	Q4	5311.28
29670	85	Male	Non-Hispanic White	21467.9	NA	30	2	2003-2004	25	32	24	73	42	11.97	106.08	141	3.4	1.5	0.6	193	1	Dead	9	84	83	437.467	2	No	Yes	No	Overweight	Yes	Former	>High school	Middle	2.81865	83	Negative	6.081	Q3	2146.79
29677	54	Male	Non-Hispanic White	29044.6	NA	40	2	2003-2004	35	27	17	62	51	13.68	97.24	139	4.8	3.5	0.6	370	1	Dead	1	188	187	507.429	1	No	Yes	No	Normal	Yes	Current	>High school	Middle	0.666073	187	Negative	6.22936	Q3	2904.46
29755	22	Male	Other	21483.1	NA	42	1	2003-2004	115	68	62	93	42	15.39	106.08	142	3.5	2.5	0.6	332	1	Alive	NA	194	193	464.8	3	No	No	No	Underweight	Yes	Never	>High school	Middle	0.420189	193	Positive	6.14161	Q3	2148.31
29785	77	Female	Non-Hispanic Black	31763.4	NA	42	1	2003-2004	13	15	17	59	37	10.26	106.08	144	4.4	2	0.8	236	1	Dead	10	150	150	519.2	2	No	Yes	No	Obese	No	Former	< High school	Middle	1.35737	150	Negative	6.25229	Q3	3176.34
29793	40	Male	Non-Hispanic White	77406.7	NA	32	2	2003-2004	23	24	13	70	43	11.97	106.08	139	4.7	2.8	0.7	320	1	Alive	NA	193	192	537.143	2	No	No	No	Overweight	Yes	Former	>High school	High	0.625543	192	Negative	6.28626	Q3	7740.67
29798	53	Male	Mexican American	17135.9	NA	35	1	2003-2004	42	42	59	149	47	13.68	88.4	139	4.7	1.3	0.4	239	1	Alive	NA	197	196	864.077	2	No	Yes	No	Obese	Yes	Former	>High school	High	1.43715	196	Negative	6.76166	Q4	1713.59
29805	67	Male	Non-Hispanic Black	12403.7	NA	41	1	2003-2004	15	24	30	92	47	10.26	106.08	139	2	1.4	0.2	191	1	Dead	1	9	9	272.857	1	No	No	No	Normal	Yes	Current	< High school	Middle	2.17374	9	Negative	5.60895	Q1	1240.37
29827	33	Male	Non-Hispanic White	38720.8	NA	41	1	2003-2004	103	49	28	60	47	15.39	88.4	137	5.4	2.3	0.6	263	1	Alive	NA	181	181	617.478	2	Yes	No	No	Normal	No	Former	< High school	Middle	0.605809	181	Negative	6.42564	Q4	3872.08
29856	48	Female	Non-Hispanic Black	24242.2	NA	29	2	2003-2004	13	17	11	108	40	11.97	61.88	141	8	2.8	0.1	398	1	Alive	NA	188	187	1137.14	1	No	No	No	Overweight	Yes	Current	>High school	Middle	0.568637	187	Negative	7.03627	Q4	2424.22
29885	48	Male	Non-Hispanic White	94064.4	NA	41	2	2003-2004	36	31	21	58	46	11.97	88.4	139	3.5	2.7	0.6	363	1	Alive	NA	191	191	470.556	3	No	No	No	Overweight	No	Never	>High school	High	0.683196	191	Negative	6.15391	Q3	9406.44
29886	46	Female	Non-Hispanic White	40485.8	NA	29	2	2003-2004	12	17	7	44	38	10.26	53.04	138	4.2	1.6	0.3	192	1	Alive	NA	188	188	504	1	No	No	Yes	Obese	Yes	Current	>High school	Low	1.17575	188	Negative	6.22258	Q3	4048.58
29907	68	Male	Other	20823.2	NA	41	2	2003-2004	41	27	16	62	40	15.39	61.88	141	5.1	1.8	0.3	242	1	Alive	NA	191	191	685.667	2	No	Yes	No	Normal	Yes	Former	< High school	Low	1.18486	191	Negative	6.53039	Q4	2082.32
29969	85	Female	Non-Hispanic White	24228	NA	31	2	2003-2004	13	19	14	110	44	8.55	79.56	140	3.3	1.5	0.5	247	1	Dead	1	91	91	543.4	3	Yes	Yes	Yes	Overweight	No	Never	>High school	Low	1.81344	91	Negative	6.29785	Q3	2422.8
30061	53	Female	Non-Hispanic Black	36686.1	NA	36	2	2003-2004	16	19	11	72	40	6.84	53.04	140	2.9	0.9	0.2	286	1	Alive	NA	191	190	921.556	3	No	No	Yes	Overweight	Yes	Never	< High school	Middle	0.880245	190	Negative	6.82606	Q4	3668.61
30084	47	Male	Non-Hispanic Black	33121.3	NA	36	2	2003-2004	26	26	46	72	47	13.68	88.4	143	4.1	3.4	0.6	325	1	Alive	NA	202	201	391.912	3	No	No	No	Normal	Yes	Never	>High school	Middle	0.737397	201	Negative	5.97104	Q2	3312.13
30114	31	Female	Other	67083.7	NA	36	2	2003-2004	30	23	14	41	45	6.84	35.36	137	5.7	1.8	0.5	250	1	Alive	NA	202	202	791.667	3	No	No	No	Normal	No	Never	< High school	Middle	0.520702	202	Positive	6.67414	Q4	6708.37
30155	48	Female	Non-Hispanic Black	26454.4	NA	30	1	2003-2004	12	17	7	72	42	8.55	61.88	137	2.7	1.5	0.6	238	1	Alive	NA	185	185	428.4	2	No	Yes	No	Overweight	Yes	Former	>High school	High	0.989743	185	Negative	6.06006	Q3	2645.44
30179	52	Female	Non-Hispanic White	84378.8	NA	40	1	2003-2004	20	23	13	50	45	10.26	79.56	139	6.6	3	0.9	337	1	Alive	NA	184	183	741.4	3	No	No	No	Normal	Yes	Never	>High school	High	0.793572	183	Negative	6.60854	Q4	8437.88
30186	80	Male	Non-Hispanic Black	13401.3	NA	43	1	2003-2004	13	19	21	70	34	10.26	132.6	140	2.5	1.3	0.7	201	1	Dead	3	113	111	386.538	2	No	Yes	Yes	Overweight	Yes	Former	>High school	Low	2.09737	111	Negative	5.95723	Q2	1340.13
30194	66	Female	Non-Hispanic Black	12793.9	NA	35	1	2003-2004	15	15	54	124	44	8.55	61.88	142	3	2.4	0.4	330	1	Alive	NA	197	196	412.5	3	No	Yes	No	Normal	No	Never	< High school	Low	0.774597	196	Negative	6.02224	Q2	1279.39
30195	52	Female	Non-Hispanic Black	29403.5	NA	36	1	2003-2004	14	17	18	44	42	8.55	70.72	138	2.8	4.4	0.5	335	1	Alive	NA	198	198	213.182	2	No	Yes	No	Obese	Yes	Former	>High school	High	0.705251	198	Negative	5.36215	Q1	2940.35
30203	52	Male	Non-Hispanic Black	24425.5	NA	42	2	2003-2004	23	33	27	82	45	13.68	97.24	139	1.5	2.1	0.5	222	1	Alive	NA	201	200	158.571	3	No	Yes	No	Obese	Yes	Never	>High school	High	1.61176	200	Negative	5.06621	Q1	2442.55
30215	71	Male	Non-Hispanic White	32885.3	NA	39	1	2003-2004	24	32	10	53	48	13.68	318.24	140	3.7	1.2	0.5	216	1	Dead	7	96	95	666	2	Yes	Yes	Yes	Overweight	Yes	Former	< High school	High	2.14708	95	Negative	6.50129	Q4	3288.53
30241	44	Female	Non-Hispanic Black	29832.2	NA	41	2	2003-2004	19	25	15	49	36	6.84	70.72	139	1.9	2	0.4	247	1	Alive	NA	191	191	234.65	3	No	No	No	Obese	No	Never	< High school	Middle	1.02169	191	Negative	5.4581	Q1	2983.22
30251	64	Male	Non-Hispanic Black	11830.9	NA	41	2	2003-2004	16	21	25	61	41	18.81	97.24	139	2.3	1.3	0.4	242	1	Alive	NA	191	191	428.154	NA	No	Yes	No	Normal	Yes	Former	< High school	Middle	1.38843	191	Negative	6.05948	Q3	1183.09
30275	64	Female	Non-Hispanic Black	15198	NA	36	1	2003-2004	72	70	56	48	42	6.84	61.88	137	3.2	1.8	1	298	1	Dead	1	76	75	529.778	1	Yes	Yes	No	Overweight	Yes	Current	>High school	Low	1.77172	75	Negative	6.27246	Q3	1519.8
30287	76	Female	Mexican American	4326.81	NA	34	1	2003-2004	14	19	10	72	41	11.97	79.56	142	3.8	1.5	0.5	258	1	Dead	1	126	125	653.6	3	No	Yes	No	Overweight	No	Never	< High school	Low	1.49583	125	Negative	6.4825	Q4	432.681
30349	55	Male	Non-Hispanic White	88162.3	NA	39	1	2003-2004	41	35	107	50	49	22.23	106.08	135	4	1.1	0.4	258	1	Dead	2	161	161	938.182	2	No	Yes	No	Overweight	Yes	Former	>High school	High	1.16525	161	Negative	6.84394	Q4	8816.23
30423	75	Male	Non-Hispanic Black	11577.8	NA	33	2	2003-2004	51	56	121	58	42	8.55	123.76	140	3	1.2	0.7	117	1	Dead	2	57	56	292.5	3	No	Yes	No	Obese	Yes	Never	< High school	Middle	5.02665	56	Negative	5.67846	Q2	1157.78
30434	29	Male	Non-Hispanic Black	24403.1	NA	41	1	2003-2004	41	31	45	68	41	13.68	88.4	140	1.9	1.1	0.8	229	1	Alive	NA	180	180	395.545	1	No	No	No	Normal	Yes	Current	>High school	Low	0.613101	180	Negative	5.98027	Q2	2440.31
30469	50	Male	Non-Hispanic Black	24702.7	NA	35	1	2003-2004	66	52	64	138	41	11.97	97.24	139	3.9	1.5	0.5	279	1	Alive	NA	196	195	725.4	3	No	Yes	No	Overweight	No	Never	< High school	Low	1.14709	195	Negative	6.58672	Q4	2470.27
30588	51	Male	Non-Hispanic Black	28081.8	NA	37	2	2003-2004	25	33	26	90	44	18.81	88.4	140	9.1	3	0.4	388	1	Alive	NA	183	182	1176.93	1	No	Yes	No	Overweight	Yes	Current	>High school	High	0.867526	182	Negative	7.07067	Q4	2808.18
30597	65	Male	Non-Hispanic Black	14522.5	NA	42	2	2003-2004	23	18	13	53	43	11.97	97.24	141	5.3	1.5	0.6	233	1	Alive	NA	202	201	823.267	1	No	Yes	No	Obese	Yes	Current	< High school	Middle	1.04705	201	Negative	6.71328	Q4	1452.25
30610	85	Female	Non-Hispanic White	24228	NA	31	2	2003-2004	13	25	13	64	35	11.97	88.4	139	2.8	1.4	0.4	168	1	Dead	1	25	25	336	3	No	Yes	No	Normal	Yes	Never	< High school	Low	3.50815	25	Negative	5.81711	Q2	2422.8
30881	43	Female	Non-Hispanic Black	25488.3	NA	41	1	2003-2004	15	15	22	49	37	10.26	53.04	139	6.1	1.6	0.4	391	1	Alive	NA	181	181	1490.69	3	Yes	No	No	Obese	No	Never	>High school	High	0.425929	181	Negative	7.30699	Q4	2548.83
30917	20	Male	Non-Hispanic Black	22546.2	NA	42	1	2003-2004	14	21	22	73	48	13.68	88.4	142	5.6	2.3	0.2	203	1	Alive	NA	194	193	494.261	3	No	No	No	Underweight	Yes	Never	< High school	Middle	0.552954	193	Negative	6.20306	Q3	2254.62
30959	55	Male	Mexican American	16714.8	NA	42	2	2003-2004	23	24	54	93	40	37.62	97.24	140	2.2	1.5	0.5	184	1	Alive	NA	202	202	269.867	3	No	No	No	Obese	Yes	Never	< High school	Middle	1.49586	202	Negative	5.59793	Q1	1671.48
31056	85	Male	Non-Hispanic White	12428.9	NA	34	2	2003-2004	25	28	24	125	42	11.97	79.56	143	9.6	1.5	0.7	457	1	Dead	10	8	7	2924.8	2	No	Yes	Yes	Underweight	Yes	Former	< High school	Middle	1.04158	7	Negative	7.98098	Q4	1242.89
31072	76	Male	Other	33923.8	NA	30	2	2003-2004	16	21	13	56	42	20.52	61.88	138	3.2	0.8	0.3	204	1	Dead	9	172	171	816	3	Yes	Yes	Yes	Normal	Yes	Never	< High school	High	1.95588	171	Negative	6.70441	Q4	3392.38
31081	54	Male	Non-Hispanic Black	23319.2	NA	41	1	2003-2004	19	28	27	53	40	13.68	79.56	137	4.1	1.9	0.4	191	1	Alive	NA	180	179	412.158	1	No	No	No	Normal	Yes	Current	< High school	Low	1.81611	179	Negative	6.02141	Q2	2331.92
31155	38	Male	Other	77639.5	NA	48	2	2005-2006	23	18	23	44	45	25.65	79.56	138	2.5	1.7	0.3	286	1	Alive	NA	178	177	420.588	3	No	No	No	Overweight	No	Never	>High school	High	0.498685	177	Negative	6.04165	Q3	7763.95
31232	56	Female	Non-Hispanic Black	30436.2	NA	47	1	2005-2006	18	23	12	94	41	6.84	53.04	139	5.1	2.2	0.5	369	1	Alive	NA	179	179	855.409	3	No	Yes	No	Overweight	No	Never	>High school	Middle	0.822722	179	Negative	6.75158	Q4	3043.62
31241	40	Male	Other Hispanic	27902	NA	51	1	2005-2006	29	20	31	63	44	10.26	70.72	137	5.8	2.8	0.9	474	1	Alive	NA	163	162	981.857	2	No	No	No	Obese	No	Former	< High school	Middle	0.31341	162	Negative	6.88945	Q4	2790.2
31358	62	Female	Non-Hispanic Black	14226.3	NA	51	2	2005-2006	17	21	8	71	30	8.55	70.72	135	3.7	1.5	0.7	318	1	Alive	NA	170	169	784.4	3	Yes	Yes	No	Obese	No	Never	>High school	Low	0.993023	169	Negative	6.66492	Q4	1422.63
31379	79	Female	Non-Hispanic Black	23028.7	NA	50	1	2005-2006	78	86	91	59	39	11.97	70.72	135	2.2	2.5	0.5	159	1	Dead	10	152	151	139.92	3	No	Yes	Yes	Obese	Yes	Never	< High school	Low	4.83817	151	Negative	4.94107	Q1	2302.87
31387	40	Female	Non-Hispanic Black	28147.2	NA	50	1	2005-2006	15	21	10	47	42	3.42	53.04	139	3.5	2.8	0.2	288	1	Dead	4	173	172	360	1	No	No	No	Normal	Yes	Current	>High school	Low	0.75308	172	Negative	5.8861	Q2	2814.72
31393	70	Male	Non-Hispanic Black	15011.2	NA	55	2	2005-2006	24	19	43	113	44	10.26	97.24	138	6.2	1.7	0.4	257	1	Dead	10	18	18	937.294	3	Yes	Yes	No	Overweight	No	Never	< High school	Low	1.05636	18	Negative	6.843	Q4	1501.12
31434	57	Male	Non-Hispanic White	35402.1	NA	50	1	2005-2006	16	24	31	93	41	11.97	79.56	137	6.9	2.5	0.5	264	1	Dead	2	41	40	728.64	1	No	Yes	No	Overweight	Yes	Current	< High school	Middle	1.29545	40	Negative	6.59118	Q4	3540.21
31435	38	Male	Non-Hispanic Black	26212.6	NA	54	2	2005-2006	43	31	82	48	46	15.39	88.4	141	5.1	1.6	0.4	205	1	Alive	NA	161	160	653.438	3	No	No	No	Overweight	No	Never	>High school	Middle	0.876309	160	Negative	6.48225	Q4	2621.26
31454	75	Male	Other Hispanic	15919.8	NA	49	2	2005-2006	19	24	24	99	42	3.42	106.08	137	4.7	2.8	0.7	257	1	Alive	NA	170	170	431.393	2	Yes	Yes	No	Overweight	Yes	Former	< High school	Low	1.6068	170	Negative	6.06702	Q3	1591.98
31472	76	Male	Non-Hispanic White	49780.4	NA	46	1	2005-2006	16	19	29	55	37	11.97	159.12	136	4	1.8	0.7	214	1	Dead	10	89	88	475.556	2	No	No	Yes	Obese	No	Former	>High school	Middle	1.68692	88	Negative	6.16448	Q3	4978.04
31527	59	Male	Non-Hispanic White	65416.2	NA	56	2	2005-2006	19	25	24	65	46	20.52	88.4	142	6.1	1.3	0.6	170	1	Alive	NA	172	172	797.692	1	No	No	No	Normal	Yes	Current	>High school	Middle	1.99052	172	Positive	6.68172	Q4	6541.62
31582	37	Male	Non-Hispanic Black	23622.9	NA	51	2	2005-2006	20	27	28	58	45	17.1	88.4	142	2.9	2.5	0.3	301	1	Alive	NA	171	171	349.16	3	No	Yes	No	Overweight	No	Never	>High school	High	0.742137	171	Negative	5.85553	Q2	2362.29
31620	53	Female	Other Hispanic	155045	NA	57	1	2005-2006	23	24	13	57	44	13.68	70.72	140	3.1	2	0.5	219	1	Alive	NA	164	163	339.45	3	No	Yes	No	Normal	No	Never	>High school	Middle	1.2111	163	Negative	5.82733	Q2	15504.5
31661	48	Male	Non-Hispanic Black	21367.3	NA	51	1	2005-2006	35	31	48	61	47	15.39	97.24	143	2.1	2	0.4	242	1	Alive	NA	163	162	254.1	3	No	Yes	No	Normal	Yes	Never	>High school	Middle	1.03933	162	Negative	5.53773	Q1	2136.73
31662	44	Female	Mexican American	18353.3	NA	55	1	2005-2006	14	19	22	78	41	8.55	70.72	134	3.6	2.7	0.7	225	1	Dead	2	109	108	300	3	No	No	No	Overweight	No	Never	>High school	Low	0.993024	108	Negative	5.70378	Q2	1835.33
31702	22	Male	Other	85442.7	NA	52	1	2005-2006	19	18	9	67	45	10.26	70.72	139	2.6	2.9	0.4	240	1	Alive	NA	179	178	215.172	3	No	No	No	Normal	Yes	Never	>High school	Middle	0.378536	178	Negative	5.37144	Q1	8544.27
31703	44	Male	Non-Hispanic Black	26702.4	NA	54	2	2005-2006	20	20	18	67	45	18.81	70.72	141	3.5	1.7	0.3	188	1	Alive	NA	161	160	387.059	2	No	No	No	Overweight	Yes	Former	>High school	Middle	1.04667	160	Negative	5.95858	Q2	2670.24
31720	73	Female	Non-Hispanic Black	13136.2	NA	45	2	2005-2006	14	24	23	45	41	15.39	53.04	142	3	1.5	0.5	269	1	Alive	NA	160	160	538	3	No	Yes	No	Overweight	No	Never	>High school	Low	1.74068	160	Negative	6.28786	Q3	1313.62
31732	53	Male	Non-Hispanic Black	26873.7	NA	54	2	2005-2006	19	38	28	67	45	10.26	106.08	139	1.6	2.2	0.4	164	1	Alive	NA	160	160	119.273	2	No	Yes	No	Obese	Yes	Former	>High school	High	2.81734	160	Negative	4.78141	Q1	2687.37
31762	70	Female	Mexican American	10747.8	NA	56	1	2005-2006	14	17	17	68	39	13.68	88.4	137	3.5	2.2	0.4	384	1	Alive	NA	175	174	610.909	3	Yes	Yes	No	Overweight	No	Never	< High school	Low	0.828231	174	Negative	6.41495	Q4	1074.78
31870	21	Female	Non-Hispanic White	56247.7	NA	52	2	2005-2006	10	18	8	48	42	22.23	61.88	137	1.8	2.4	0.5	319	1	Alive	NA	167	167	239.25	3	No	No	No	Normal	No	Never	>High school	Middle	0.374715	167	Negative	5.47751	Q1	5624.77
31899	40	Male	Non-Hispanic White	38489.2	NA	50	1	2005-2006	48	31	20	100	48	10.26	70.72	139	1.4	2.5	0.4	254	1	Alive	NA	158	157	142.24	3	Yes	Yes	No	Normal	No	Never	< High school	Low	0.70464	157	Negative	4.95752	Q1	3848.92
31976	44	Female	Non-Hispanic Black	19242.4	NA	45	2	2005-2006	26	23	27	73	40	15.39	70.72	139	4.1	1	0.3	220	1	Alive	NA	160	159	902	3	No	Yes	No	Overweight	No	Never	>High school	Low	0.902134	159	Negative	6.80461	Q4	1924.24
31979	51	Male	Non-Hispanic White	88774.6	NA	57	2	2005-2006	31	28	36	79	45	15.39	97.24	139	2.9	1.4	0.4	245	1	Alive	NA	173	173	507.5	3	No	No	No	Normal	Yes	Never	>High school	High	1.04684	173	Negative	6.2295	Q3	8877.46
32008	62	Male	Other	52856.9	NA	52	2	2005-2006	22	20	19	112	42	15.39	79.56	136	4.9	2.1	0.5	212	1	Alive	NA	167	166	494.667	3	Yes	No	No	Normal	No	Never	>High school	Middle	1.24702	166	Negative	6.20388	Q3	5285.69
32048	29	Female	Non-Hispanic White	67503.5	NA	49	2	2005-2006	16	22	12	51	37	5.13	70.72	139	3.2	2.7	0.7	304	1	Alive	NA	171	170	360.296	3	No	No	No	Normal	Yes	Never	>High school	High	0.524671	170	Negative	5.88693	Q2	6750.35
32110	62	Female	Mexican American	10353.4	NA	55	2	2005-2006	16	22	18	104	44	5.13	70.72	139	3	2.4	0.6	399	1	Dead	5	161	160	498.75	2	Yes	Yes	No	Overweight	No	Former	< High school	Middle	0.854637	160	Negative	6.2121	Q3	1035.34
32201	53	Female	Non-Hispanic White	96899.4	NA	54	2	2005-2006	105	101	84	55	35	11.97	61.88	138	3.7	2.4	0.6	259	1	Dead	4	70	70	399.292	2	Yes	No	No	Obese	Yes	Former	>High school	High	2.01699	70	Negative	5.98969	Q2	9689.94
32205	35	Female	Other	96258.9	NA	54	2	2005-2006	14	19	9	40	40	8.55	70.72	139	4	2	0.3	317	1	Dead	1	94	93	634	3	No	No	No	Normal	Yes	Never	>High school	Middle	0.560658	93	Negative	6.45205	Q4	9625.89
32355	63	Male	Mexican American	3152.62	NA	56	2	2005-2006	16	16	43	72	42	11.97	61.88	140	3.7	2.6	0.5	276	1	Alive	NA	172	172	392.769	1	No	No	No	Obese	Yes	Current	< High school	Low	0.913043	172	Negative	5.97322	Q2	315.262
32361	24	Male	Mexican American	24160.8	NA	50	1	2005-2006	154	90	43	113	45	13.68	61.88	138	5.8	2.2	0.7	192	1	Alive	NA	158	157	506.182	3	No	No	No	Overweight	No	Never	>High school	Low	0.906551	157	Negative	6.2269	Q3	2416.08
32388	55	Male	Other	92246.5	NA	50	1	2005-2006	13	16	37	106	40	10.26	79.56	138	5.9	3.7	0.8	334	1	Alive	NA	157	156	532.595	1	No	No	No	Overweight	Yes	Current	>High school	High	0.730743	156	Negative	6.27776	Q3	9224.65
32520	38	Male	Non-Hispanic Black	18265.4	NA	45	2	2005-2006	24	23	23	78	49	8.55	88.4	140	7.9	1.8	0.5	227	1	Dead	10	100	100	996.278	3	No	No	No	Overweight	Yes	Never	>High school	Low	0.785923	100	Negative	6.90403	Q4	1826.54
32531	55	Male	Non-Hispanic White	111358	NA	55	2	2005-2006	19	21	32	58	47	10.26	70.72	140	5.2	2.7	0.6	269	1	Alive	NA	169	168	518.074	1	No	Yes	No	Overweight	Yes	Current	>High school	Low	0.985038	168	Negative	6.25012	Q3	11135.8
32588	65	Male	Non-Hispanic White	64675.3	NA	55	1	2005-2006	15	24	15	66	46	15.39	114.92	142	4.2	0.7	0.4	269	1	Alive	NA	172	172	1614	3	No	No	No	Normal	Yes	Never	>High school	High	1.49736	172	Negative	7.38647	Q4	6467.53
32624	74	Female	Non-Hispanic White	52882.1	NA	49	2	2005-2006	27	31	55	64	41	8.55	79.56	144	2.7	2.8	0.6	215	1	Dead	5	146	145	207.321	2	Yes	No	No	Overweight	Yes	Former	>High school	Middle	2.0534	145	Negative	5.33427	Q1	5288.21
32630	60	Male	Other	67267.9	NA	53	2	2005-2006	36	25	22	55	41	17.1	114.92	142	4.2	2.5	0.6	314	1	Alive	NA	166	165	527.52	2	No	No	No	Normal	Yes	Former	>High school	Middle	0.796178	165	Negative	6.26819	Q3	6726.79
32644	84	Male	Non-Hispanic White	8594.59	NA	44	1	2005-2006	19	23	21	75	43	13.68	70.72	139	1.5	2.7	0.5	108	1	Dead	2	75	74	60	2	No	Yes	No	Obese	Yes	Former	< High school	Low	4.10399	74	Negative	4.09434	Q1	859.459
32684	67	Female	Non-Hispanic Black	10678.5	NA	45	2	2005-2006	16	23	33	59	45	11.97	88.4	143	4.5	1.8	0.5	295	1	Alive	NA	160	159	737.5	1	No	Yes	Yes	Obese	No	Current	>High school	Middle	1.30593	159	Negative	6.60327	Q4	1067.85
32687	74	Female	Non-Hispanic White	53182.7	NA	48	2	2005-2006	12	15	12	67	39	11.97	61.88	141	2.9	2.4	0.4	202	1	Alive	NA	176	175	244.083	3	Yes	No	No	Overweight	No	Never	< High school	Low	1.58628	175	Negative	5.49751	Q1	5318.27
32722	28	Male	Mexican American	24205.2	NA	50	1	2005-2006	29	28	33	99	43	11.97	79.56	138	4.8	1.6	0.3	199	1	Alive	NA	157	156	597	3	No	No	No	Overweight	Yes	Never	< High school	Middle	0.731584	156	Negative	6.39192	Q3	2420.52
32743	75	Male	Other	32348.9	NA	58	1	2005-2006	29	32	38	53	46	8.55	70.72	140	4	2.3	0.7	174	1	Dead	6	162	161	302.609	3	No	No	No	Normal	No	Never	< High school	High	2.56132	161	Negative	5.71244	Q2	3234.89
32770	58	Male	Other	70430.1	NA	44	1	2005-2006	31	34	38	80	34	15.39	61.88	133	5.3	1.7	0.4	155	1	Dead	10	165	165	483.235	3	Yes	Yes	No	Normal	No	Never	>High school	Low	2.28504	165	Positive	6.1805	Q3	7043.01
32918	64	Female	Non-Hispanic Black	15785.9	NA	54	2	2005-2006	11	11	35	86	35	5.13	53.04	139	9.3	2.6	0.5	360	1	Dead	7	105	104	1287.69	1	Yes	Yes	Yes	Obese	Yes	Current	< High school	Middle	0.589622	104	Negative	7.16061	Q4	1578.59
32941	56	Female	Mexican American	17701.6	NA	54	2	2005-2006	28	24	20	126	40	5.13	61.88	139	5.2	2.9	0.4	286	1	Alive	NA	161	160	512.828	2	No	No	No	Obese	Yes	Former	>High school	Middle	0.888084	160	Negative	6.23994	Q3	1770.16
32984	64	Male	Non-Hispanic Black	9953.83	NA	54	2	2005-2006	12	16	52	59	43	6.84	70.72	136	4.4	4.1	0.5	291	1	Alive	NA	160	160	312.293	1	Yes	No	No	Normal	Yes	Current	< High school	Middle	1.01582	160	Negative	5.74394	Q2	995.383
33158	18	Male	Non-Hispanic Black	7511.21	NA	53	1	2005-2006	26	34	61	85	45	27.36	88.4	138	3.9	1.8	0.7	280	1	Alive	NA	158	158	606.667	NA	No	No	No	Normal	No	Never	>High school	High	0.428654	158	Negative	6.40798	Q4	751.121
33170	42	Female	Mexican American	14160.5	NA	58	1	2005-2006	32	26	45	89	44	3.42	61.88	138	6.9	2.6	0.7	285	1	Alive	NA	166	165	756.346	2	No	No	No	Overweight	Yes	Former	>High school	Middle	0.677334	165	Negative	6.6285	Q4	1416.05
33182	73	Male	Non-Hispanic White	21351.4	NA	46	1	2005-2006	18	17	34	70	39	17.1	123.76	137	4.6	1.1	0.3	165	1	Dead	10	25	25	690	2	Yes	Yes	Yes	Obese	Yes	Former	>High school	Middle	1.77277	25	Negative	6.53669	Q4	2135.14
33191	47	Male	Other	34571.9	NA	45	1	2005-2006	31	29	43	50	45	13.68	88.4	136	4.9	3.9	0.5	231	1	Alive	NA	163	162	290.231	1	No	No	No	Normal	Yes	Current	>High school	Low	1.05975	162	Negative	5.67068	Q2	3457.19
33201	51	Female	Non-Hispanic White	37943	NA	52	2	2005-2006	18	24	12	72	38	5.13	70.72	140	2.6	2.7	0.6	222	1	Alive	NA	167	165	213.778	3	Yes	Yes	Yes	Overweight	Yes	Never	>High school	Middle	1.29955	165	Negative	5.36494	Q1	3794.3
33202	43	Male	Non-Hispanic White	98065.1	NA	53	1	2005-2006	80	55	129	78	40	11.97	70.72	138	2.4	2	1.1	255	1	Alive	NA	159	159	306	2	No	Yes	No	Obese	Yes	Former	>High school	High	1.03692	159	Negative	5.72359	Q2	9806.51
33260	67	Male	Non-Hispanic White	32237.7	NA	51	2	2005-2006	15	27	62	152	41	10.26	88.4	141	4.2	3.7	0.9	274	1	Alive	NA	171	170	311.027	2	No	Yes	No	Overweight	No	Former	< High school	Middle	1.70468	170	Negative	5.73988	Q2	3223.77
33287	44	Female	Non-Hispanic Black	20855.5	NA	45	2	2005-2006	12	19	21	67	39	13.68	106.08	140	6.2	2.6	0.3	286	1	Alive	NA	160	160	682	2	No	Yes	No	Overweight	Yes	Former	>High school	Low	0.84382	160	Negative	6.52503	Q4	2085.55
33319	46	Female	Non-Hispanic Black	26800.8	NA	51	2	2005-2006	17	22	42	76	41	3.42	61.88	140	4.3	3.9	0.4	395	1	Alive	NA	171	170	435.513	1	No	No	No	Overweight	Yes	Current	>High school	Low	0.621382	170	Negative	6.07652	Q3	2680.08
33489	32	Female	Non-Hispanic White	62344.3	NA	45	2	2005-2006	24	24	9	60	38	1.71	61.88	138	3.7	2.5	0.4	268	1	Alive	NA	159	158	396.64	1	No	No	No	Normal	No	Current	>High school	High	0.584953	158	Positive	5.98303	Q2	6234.43
33506	46	Female	Mexican American	19389.6	NA	54	2	2005-2006	14	22	12	59	44	6.84	61.88	137	5.5	1.7	0.6	317	1	Alive	NA	160	159	1025.59	1	No	No	No	Normal	Yes	Current	>High school	Middle	0.853213	159	Negative	6.93302	Q4	1938.96
33552	67	Female	Other	72000.5	NA	54	1	2005-2006	16	22	12	52	44	11.97	70.72	137	3.5	2.1	0.4	287	1	Alive	NA	165	165	478.333	3	No	No	No	Normal	Yes	Never	< High school	Low	1.28397	165	Negative	6.17031	Q3	7200.05
33567	73	Male	Non-Hispanic White	13209	NA	58	1	2005-2006	32	51	27	49	41	11.97	97.24	140	6.6	2.2	0.7	262	1	Dead	2	41	39	786	2	No	Yes	No	Overweight	Yes	Former	>High school	Middle	2.51198	39	Negative	6.66696	Q4	1320.9
33616	48	Male	Non-Hispanic Black	26702.4	NA	54	2	2005-2006	22	24	30	67	39	20.52	132.6	137	3.5	2.3	0.5	185	1	Alive	NA	161	161	281.522	1	No	Yes	No	Obese	Yes	Current	>High school	High	1.32761	161	Negative	5.64021	Q1	2670.24
33725	76	Female	Non-Hispanic White	64548.3	NA	46	1	2005-2006	69	39	281	185	36	11.97	61.88	140	5.1	1.4	0.4	123	1	Dead	10	93	92	448.071	3	No	Yes	No	Normal	No	Never	< High school	Middle	2.90101	92	Negative	6.10495	Q3	6454.83
33762	44	Male	Non-Hispanic White	88475.3	NA	52	1	2005-2006	24	20	27	68	43	18.81	97.24	138	4.7	2.4	0.6	274	1	Alive	NA	180	179	536.583	3	No	Yes	No	Overweight	Yes	Never	>High school	High	0.655581	179	Negative	6.28522	Q3	8847.53
33792	73	Female	Mexican American	9820.89	NA	56	1	2005-2006	19	26	8	82	34	6.84	70.72	138	4.8	2.4	0.8	557	1	Alive	NA	175	174	1114	3	No	Yes	Yes	Normal	No	Never	< High school	Low	0.781743	174	Negative	7.01571	Q4	982.089
33798	50	Male	Non-Hispanic Black	21777.7	NA	44	1	2005-2006	25	28	111	74	40	10.26	70.72	142	3	1.8	0.6	285	1	Dead	2	111	111	475	1	No	No	No	Underweight	Yes	Current	>High school	Low	0.982456	111	Negative	6.16331	Q3	2177.77
33908	21	Male	Mexican American	24205.2	NA	50	1	2005-2006	23	26	19	100	44	11.97	79.56	138	7.2	1.7	0.8	315	1	Alive	NA	158	157	1334.12	1	No	Yes	No	Normal	Yes	Current	< High school	Middle	0.361425	157	Negative	7.19603	Q4	2420.52
33910	42	Male	Non-Hispanic Black	21367.3	NA	51	1	2005-2006	37	53	56	37	46	13.68	123.76	141	4	2.5	0.5	160	1	Alive	NA	163	163	256	3	No	No	No	Overweight	No	Never	>High school	Middle	2.2872	163	Negative	5.54518	Q1	2136.73
33913	54	Female	Non-Hispanic Black	19341.9	NA	45	2	2005-2006	28	25	29	79	42	8.55	114.92	143	3.8	2.6	0.7	252	1	Alive	NA	159	159	368.308	2	No	No	No	Overweight	No	Former	< High school	High	1.0124	159	Negative	5.90892	Q2	1934.19
33916	69	Female	Non-Hispanic White	40200.6	NA	46	2	2005-2006	15	17	16	56	45	13.68	79.56	129	6	1.8	0.6	351	1	Alive	NA	178	177	1170	3	No	Yes	No	Normal	Yes	Never	>High school	Middle	0.86287	177	Negative	7.06476	Q4	4020.06
33924	24	Female	Other Hispanic	62191.7	NA	45	1	2005-2006	23	22	21	59	39	8.55	61.88	137	5.3	2.3	0.6	291	1	Alive	NA	163	161	670.565	3	No	No	No	Normal	No	Never	< High school	Low	0.378335	161	Negative	6.50812	Q4	6219.17
33965	50	Male	Non-Hispanic Black	29474.9	NA	50	1	2005-2006	16	19	25	55	41	15.39	106.08	139	3.8	2.6	0.6	384	1	Alive	NA	158	157	561.231	1	No	No	No	Normal	Yes	Current	>High school	Middle	0.61849	157	Negative	6.33013	Q3	2947.49
34051	36	Male	Non-Hispanic White	39090.6	NA	50	2	2005-2006	22	19	17	81	46	13.68	97.24	139	3.8	2	0.6	318	1	Alive	NA	157	156	604.2	3	No	Yes	No	Obese	Yes	Never	>High school	Middle	0.458583	156	Negative	6.40391	Q4	3909.06
34060	70	Female	Mexican American	11328	NA	54	1	2005-2006	22	45	66	151	30	41.04	79.56	142	2.9	0.8	0.5	110	1	Dead	2	119	119	398.75	2	No	Yes	No	Obese	Yes	Former	>High school	Low	6.10529	119	Negative	5.98833	Q2	1132.8
34084	65	Male	Non-Hispanic Black	9951.71	NA	45	1	2005-2006	17	18	30	59	36	10.26	291.72	140	2.9	2.8	0.5	169	1	Dead	10	81	81	175.036	3	Yes	Yes	No	Obese	Yes	Never	>High school	High	1.67909	81	Negative	5.16499	Q1	995.171
34121	19	Male	Non-Hispanic Black	4428.96	NA	51	1	2005-2006	14	20	12	83	41	15.39	79.56	139	2.9	1.2	0.3	228	1	Alive	NA	163	162	551	NA	No	No	No	Normal	No	Never	>High school	Low	0.445435	162	Negative	6.31173	Q3	442.896
34152	50	Female	Non-Hispanic White	116641	NA	49	1	2005-2006	28	26	34	70	40	6.84	53.04	140	2.5	1.9	0.6	286	1	Alive	NA	162	161	376.316	1	No	No	No	Normal	No	Current	< High school	High	0.85901	161	Negative	5.93043	Q2	11664.1
34173	78	Male	Non-Hispanic White	59471.3	NA	48	2	2005-2006	14	21	15	89	42	6.84	88.4	140	5.4	2.2	0.7	316	1	Dead	3	67	67	775.636	2	No	No	No	Normal	Yes	Former	>High school	Middle	1.38536	67	Negative	6.65368	Q4	5947.13
34183	44	Female	Non-Hispanic Black	30436.2	NA	47	1	2005-2006	37	32	28	51	39	13.68	79.56	140	2.5	2.5	0.5	300	1	Alive	NA	179	179	300	3	No	Yes	No	Overweight	No	Never	>High school	Middle	0.771579	179	Negative	5.70378	Q2	3043.62
34184	60	Male	Non-Hispanic Black	8960.3	NA	48	1	2005-2006	19	19	136	130	36	8.55	88.4	140	2.2	2.3	0.5	213	1	Alive	NA	159	159	203.739	1	No	Yes	No	Obese	No	Current	< High school	Low	1.22786	159	Negative	5.31684	Q1	896.03
34266	76	Male	Non-Hispanic Black	10546.3	NA	48	1	2005-2006	28	28	15	194	41	8.55	106.08	138	3.7	2.4	0.6	240	1	Dead	7	42	41	370	2	Yes	Yes	Yes	Obese	No	Former	< High school	Low	1.67564	41	Negative	5.9135	Q2	1054.63
34273	35	Male	Other Hispanic	73918.3	NA	55	1	2005-2006	33	23	37	57	40	11.97	88.4	136	3.2	2.3	0.8	291	1	Alive	NA	174	173	404.87	3	No	No	No	Obese	Yes	Never	>High school	High	0.481555	173	Negative	6.00356	Q2	7391.83
34281	83	Male	Non-Hispanic Black	14666.4	NA	49	1	2005-2006	17	26	29	58	42	13.68	88.4	142	2.4	0.7	0.3	267	1	Dead	2	52	51	915.429	3	No	Yes	No	Normal	Yes	Never	>High school	Middle	1.96027	51	Negative	6.81939	Q4	1466.64
34311	48	Male	Non-Hispanic Black	21267.4	NA	52	2	2005-2006	16	17	47	84	41	10.26	88.4	144	5.9	2.1	0.5	218	1	Dead	1	56	55	612.476	1	No	Yes	Yes	Obese	Yes	Current	< High school	High	0.93578	55	Negative	6.41751	Q4	2126.74
34353	64	Female	Non-Hispanic Black	10383.3	NA	45	2	2005-2006	20	25	61	118	45	11.97	70.72	142	1.9	2.6	0.7	381	1	Alive	NA	159	159	278.423	3	No	Yes	No	Obese	No	Never	>High school	Middle	0.939031	159	Negative	5.62914	Q1	1038.33
34454	35	Male	Other	33586	NA	57	1	2005-2006	40	25	29	65	46	11.97	97.24	138	3.8	2.1	0.7	283	1	Alive	NA	175	174	512.095	1	No	Yes	No	Obese	Yes	Current	>High school	Middle	0.488868	174	Negative	6.23851	Q3	3358.6
34463	36	Male	Other	44331.6	NA	50	1	2005-2006	15	15	10	48	43	22.23	70.72	141	3.7	1.4	0.4	349	1	Alive	NA	158	158	922.357	3	Yes	No	No	Normal	Yes	Never	>High school	Middle	0.399505	158	Negative	6.82693	Q4	4433.16
34472	45	Male	Non-Hispanic White	112247	NA	49	1	2005-2006	33	30	21	81	38	17.1	88.4	140	3.3	2.4	0.5	452	1	Alive	NA	162	160	621.5	2	No	No	No	Obese	No	Former	>High school	High	0.519922	160	Negative	6.43214	Q4	11224.7
34479	32	Female	Non-Hispanic Black	33008.8	NA	54	2	2005-2006	21	22	18	43	43	8.55	70.72	140	2.1	1	0.3	226	1	Alive	NA	158	157	474.6	3	No	No	No	Overweight	No	Never	>High school	Middle	0.679758	157	Negative	6.16247	Q3	3300.88
34515	36	Female	Non-Hispanic Black	28877.8	NA	47	1	2005-2006	14	15	13	62	44	6.84	97.24	140	3	3.6	0.5	261	1	Alive	NA	178	177	217.5	1	No	No	No	Overweight	Yes	Current	>High school	Middle	0.552954	177	Negative	5.3822	Q1	2887.78
34519	19	Male	Non-Hispanic Black	5835.07	NA	52	2	2005-2006	14	28	12	75	43	17.1	114.92	137	1.9	1.5	0.3	196	1	Alive	NA	167	166	248.267	NA	No	No	No	Normal	Yes	Never	>High school	Middle	0.725423	166	Negative	5.5145	Q1	583.507
34523	43	Male	Non-Hispanic Black	17277.7	NA	45	2	2005-2006	42	34	50	77	41	11.97	88.4	139	2.8	2.1	0.6	195	1	Alive	NA	159	159	260	2	No	No	No	Obese	No	Former	>High school	Middle	1.15688	159	Negative	5.56068	Q1	1727.77
34577	38	Male	Non-Hispanic Black	29119.8	NA	50	1	2005-2006	28	22	66	60	39	11.97	61.88	138	2.3	2.5	0.5	340	1	Dead	7	166	165	312.8	1	Yes	Yes	No	Obese	Yes	Current	>High school	Middle	0.464674	165	Negative	5.74556	Q2	2911.98
34742	40	Male	Non-Hispanic Black	27184.3	NA	57	2	2005-2006	20	37	14	52	44	11.97	88.4	137	6.8	2.1	0.4	302	1	Alive	NA	174	174	977.905	3	No	No	No	Normal	No	Never	>High school	Middle	1.09582	174	Negative	6.88541	Q4	2718.43
34756	66	Male	Mexican American	2939.33	NA	58	1	2005-2006	22	21	27	78	39	10.26	79.56	137	2.1	1.1	0.8	205	1	Alive	NA	166	165	391.364	3	No	No	No	Overweight	Yes	Never	< High school	Low	1.44144	165	Negative	5.96964	Q2	293.933
34788	85	Male	Non-Hispanic White	22197.6	NA	50	2	2005-2006	18	26	19	74	38	13.68	88.4	138	3	1.9	0.6	156	1	Dead	1	26	26	246.316	3	No	Yes	No	Overweight	Yes	Never	< High school	Middle	3.33912	26	Negative	5.50661	Q1	2219.76
34851	56	Male	Non-Hispanic Black	24188.7	NA	51	2	2005-2006	24	24	11	48	42	10.26	79.56	141	3	2.5	0.6	236	1	Alive	NA	171	170	283.2	1	No	No	No	Normal	Yes	Current	< High school	Middle	1.16247	170	Positive	5.64615	Q1	2418.87
34919	28	Female	Non-Hispanic Black	25293.4	NA	57	2	2005-2006	15	21	23	33	38	8.55	79.56	140	1.9	1.9	0.3	245	1	Alive	NA	163	162	245	1	No	No	No	Normal	Yes	Current	< High school	Low	0.619677	162	Negative	5.50126	Q1	2529.34
34993	36	Male	Non-Hispanic Black	23774.4	NA	51	2	2005-2006	27	25	33	74	44	6.84	88.4	142	1.6	2.1	0.6	175	1	Alive	NA	170	170	133.333	1	No	No	No	Overweight	Yes	Current	>High school	Middle	0.989743	170	Negative	4.89285	Q1	2377.44
34995	60	Female	Mexican American	5394.33	NA	57	2	2005-2006	26	25	15	68	42	15.39	79.56	139	2.9	2.4	0.4	283	1	Alive	NA	174	174	341.958	3	Yes	Yes	No	Normal	Yes	Never	< High school	Low	1.03948	174	Negative	5.83469	Q2	539.433
35006	18	Male	Mexican American	5193.25	NA	57	2	2005-2006	19	22	19	94	47	10.26	79.56	138	7.2	3.2	1.2	414	1	Alive	NA	173	172	931.5	NA	No	No	No	Overweight	Yes	Former	>High school	High	0.219441	172	Negative	6.8368	Q4	519.325
35053	80	Female	Non-Hispanic White	44117	NA	57	1	2005-2006	40	39	28	100	40	15.39	97.24	141	3.8	1.9	0.5	271	1	Alive	NA	164	163	542	3	No	Yes	No	Overweight	No	Never	>High school	High	1.82035	163	Negative	6.29527	Q3	4411.7
35079	84	Female	Non-Hispanic Black	18578	NA	48	1	2005-2006	15	18	14	54	36	5.13	88.4	139	3.2	1.8	0.4	277	1	Dead	6	52	51	492.444	3	Yes	No	Yes	Obese	No	Never	< High school	High	1.40937	51	Negative	6.19938	Q3	1857.8
35091	36	Female	Other	96456	NA	48	2	2005-2006	18	20	12	62	46	17.1	53.04	140	3	1.3	0.3	154	1	Alive	NA	176	175	355.385	3	No	No	No	Normal	No	Never	>High school	High	1.10198	175	Negative	5.8732	Q2	9645.6
35094	62	Male	Other	70452.8	NA	58	2	2005-2006	30	29	24	58	47	13.68	61.88	138	3.2	2.3	0.4	271	1	Alive	NA	177	177	377.043	3	No	No	No	Normal	No	Never	>High school	High	1.21132	177	Negative	5.93236	Q2	7045.28
35157	46	Male	Non-Hispanic Black	17388.5	NA	45	2	2005-2006	23	27	32	39	48	13.68	123.76	134	4.7	2.6	0.3	286	1	Alive	NA	160	158	517	3	Yes	Yes	No	Overweight	No	Never	>High school	Low	0.905507	158	Negative	6.24804	Q3	1738.85
35163	36	Male	Non-Hispanic Black	21109.8	NA	51	1	2005-2006	18	19	23	36	42	17.1	106.08	139	3.3	2.4	0.3	214	1	Alive	NA	164	163	294.25	3	No	No	No	Overweight	Yes	Never	>High school	High	0.753366	163	Negative	5.68443	Q2	2110.98
35171	44	Male	Non-Hispanic White	108280	NA	47	2	2005-2006	68	42	40	50	48	15.39	88.4	137	2.2	2.7	0.5	334	1	Alive	NA	171	170	272.148	1	No	No	No	Overweight	Yes	Current	>High school	High	0.670967	170	Negative	5.60635	Q1	10828
35188	33	Male	Non-Hispanic Black	24990.3	NA	45	1	2005-2006	21	26	29	85	44	18.81	106.08	139	5.2	4.4	0.9	366	1	Alive	NA	172	172	432.545	1	No	No	No	Overweight	Yes	Current	>High school	Low	0.51156	172	Negative	6.06969	Q3	2499.03
35190	54	Male	Non-Hispanic White	88815.8	NA	54	2	2005-2006	18	28	18	60	43	10.26	70.72	133	2.8	1.8	0.7	233	1	Dead	1	4	3	362.444	1	No	Yes	No	Normal	Yes	Current	>High school	High	1.52954	3	Negative	5.89287	Q2	8881.58
35302	24	Male	Mexican American	24205.2	NA	50	1	2005-2006	33	30	36	95	41	18.81	53.04	136	4.5	2.4	0.7	191	1	Alive	NA	161	160	358.125	1	No	No	No	Overweight	Yes	Current	< High school	Middle	0.656209	160	Negative	5.88088	Q2	2420.52
35304	85	Female	Non-Hispanic Black	18780.2	NA	48	1	2005-2006	11	20	17	169	26	6.84	53.04	145	6.7	0.6	0.3	273	1	Alive	NA	161	160	3048.5	NA	No	No	No	Normal	Yes	Current	< High school	Middle	1.87754	160	Negative	8.0224	Q4	1878.02
35407	67	Male	Non-Hispanic Black	9953.83	NA	54	2	2005-2006	22	22	35	99	41	8.55	106.08	140	6.4	1.4	0.5	278	1	Alive	NA	161	161	1270.86	3	Yes	Yes	No	Obese	Yes	Never	< High school	Low	1.13042	161	Negative	7.14745	Q4	995.383
35473	49	Male	Non-Hispanic Black	25620.5	NA	45	1	2005-2006	15	18	27	121	39	13.68	106.08	136	3	2.4	0.6	271	1	Alive	NA	163	162	338.75	1	Yes	Yes	Yes	Overweight	Yes	Current	>High school	Low	0.840337	162	Negative	5.82526	Q2	2562.05
35495	76	Female	Mexican American	14082.7	NA	55	2	2005-2006	21	26	11	88	47	6.84	61.88	141	3.2	2.7	0.6	135	1	Dead	1	138	137	160	3	No	Yes	No	Normal	No	Never	< High school	Middle	3.19406	137	Negative	5.07517	Q1	1408.27
35502	82	Female	Non-Hispanic White	35764	NA	45	1	2005-2006	12	16	10	91	37	11.97	114.92	135	4.5	1.5	0.7	241	1	Dead	1	84	82	723	3	No	No	Yes	Obese	Yes	Never	>High school	High	1.57154	82	Negative	6.58341	Q4	3576.4
35535	85	Female	Non-Hispanic White	47657.9	NA	57	1	2005-2006	17	31	27	87	42	10.26	79.56	140	4.4	1.3	0.6	241	1	Dead	10	62	60	815.692	3	No	Yes	No	Normal	No	Never	>High school	Middle	2.65179	60	Negative	6.70404	Q4	4765.79
35580	44	Female	Non-Hispanic White	100649	NA	54	1	2005-2006	31	35	15	26	42	10.26	70.72	136	5	2.9	0.6	385	1	Alive	NA	165	164	663.793	3	No	No	No	Normal	Yes	Never	>High school	High	0.718421	164	Negative	6.49797	Q4	10064.9
35708	66	Female	Mexican American	7008.66	NA	57	2	2005-2006	24	23	15	73	40	11.97	53.04	137	2.8	2.3	0.5	314	1	Alive	NA	173	172	382.261	3	No	Yes	No	Obese	Yes	Never	>High school	Middle	0.986817	172	Negative	5.9461	Q2	700.866
35725	36	Female	Non-Hispanic Black	34583.1	NA	51	2	2005-2006	24	27	13	52	39	3.42	70.72	141	2.8	2.3	0.6	247	1	Alive	NA	171	170	300.696	1	No	No	No	Normal	Yes	Current	>High school	Middle	0.803274	170	Negative	5.7061	Q2	3458.31
35766	68	Male	Non-Hispanic Black	8491.16	NA	51	1	2005-2006	20	20	26	57	45	8.55	79.56	142	10.7	3.9	1.1	407	1	Alive	NA	164	163	1116.64	1	No	No	No	Normal	Yes	Current	< High school	Middle	0.747187	163	Negative	7.01808	Q4	849.116
35810	51	Male	Non-Hispanic Black	21367.3	NA	51	1	2005-2006	29	25	30	70	41	11.97	97.24	142	3.1	2.8	0.4	315	1	Alive	NA	163	163	348.75	1	Yes	Yes	No	Obese	Yes	Current	>High school	Low	0.751624	163	Negative	5.85436	Q2	2136.73
35826	72	Male	Mexican American	5883.34	NA	55	1	2005-2006	22	23	27	52	42	13.68	141.44	139	2.7	1.8	0.5	168	1	Alive	NA	173	172	252	2	No	Yes	No	Overweight	Yes	Former	< High school	Middle	2.10155	172	Negative	5.52943	Q1	588.334
35858	72	Male	Non-Hispanic White	48297.5	NA	47	2	2005-2006	19	25	18	80	47	13.68	79.56	139	3.3	1.6	0.6	237	1	Alive	NA	171	171	488.812	2	No	Yes	No	Overweight	Yes	Former	>High school	High	1.7424	171	Negative	6.19198	Q3	4829.75
35882	76	Female	Non-Hispanic Black	19728.6	NA	52	1	2005-2006	11	17	17	71	35	8.55	159.12	138	2.8	1.9	0.4	259	1	Dead	1	47	46	381.684	1	Yes	Yes	No	Normal	Yes	Current	< High school	Low	1.50406	46	Positive	5.94459	Q2	1972.86
35922	69	Female	Other	77898.3	NA	54	1	2005-2006	18	22	18	79	41	8.55	70.72	139	3	2.1	0.6	352	1	Alive	NA	165	165	502.857	3	No	No	No	Obese	No	Never	>High school	High	1.01647	165	Negative	6.22031	Q3	7789.83
35937	54	Female	Other Hispanic	78971	NA	49	2	2005-2006	26	30	20	122	44	6.84	97.24	142	5	3.5	0.6	322	1	Alive	NA	169	169	460	3	Yes	Yes	No	Overweight	No	Never	< High school	Middle	0.986671	169	Negative	6.13123	Q3	7897.1
35940	42	Female	Non-Hispanic Black	26972.7	NA	51	2	2005-2006	17	21	15	40	46	8.55	88.4	139	2.7	2.6	0.4	306	1	Alive	NA	170	169	317.769	3	No	No	No	Overweight	Yes	Never	>High school	High	0.699073	169	Negative	5.76133	Q2	2697.27
36075	59	Male	Non-Hispanic Black	24188.7	NA	51	2	2005-2006	23	23	46	57	37	13.68	97.24	142	2.7	1.7	0.3	161	1	Alive	NA	170	169	255.706	3	Yes	Yes	Yes	Obese	Yes	Never	< High school	Middle	1.75748	169	Positive	5.54403	Q1	2418.87
36085	62	Female	Non-Hispanic Black	12038.3	NA	56	2	2005-2006	14	19	14	73	39	5.13	70.72	141	3.9	2.5	0.3	412	1	Alive	NA	172	172	642.72	3	Yes	Yes	No	Obese	No	Never	< High school	High	0.76416	172	Negative	6.46571	Q4	1203.83
36159	65	Male	Non-Hispanic Black	12118.4	NA	56	1	2005-2006	15	17	23	48	42	11.97	123.76	137	1.6	1.7	0.3	197	1	Dead	5	144	143	185.412	3	Yes	Yes	No	Obese	Yes	Never	< High school	Middle	1.44827	143	Negative	5.22258	Q1	1211.84
36193	54	Male	Other	96583.4	NA	48	1	2005-2006	39	27	23	63	47	17.1	88.4	138	3.8	2.2	0.7	262	1	Alive	NA	160	159	452.545	2	No	No	No	Obese	Yes	Former	>High school	Middle	0.891095	159	Negative	6.11489	Q3	9658.34
36250	77	Female	Other	35967.4	NA	45	1	2005-2006	50	54	42	67	45	11.97	97.24	141	4.2	3.6	0.7	383	1	Alive	NA	163	162	446.833	3	Yes	Yes	No	Normal	Yes	Never	< High school	Low	1.53533	162	Negative	6.10219	Q3	3596.74
36291	72	Male	Non-Hispanic Black	14666.4	NA	52	1	2005-2006	26	28	13	62	38	10.26	88.4	142	1.3	2.2	0.4	221	1	Dead	2	108	107	130.591	1	No	No	No	Normal	Yes	Current	>High school	Middle	1.78901	107	Negative	4.87207	Q1	1466.64
36314	26	Female	Non-Hispanic Black	24258.7	NA	44	1	2005-2006	24	20	25	51	40	6.84	70.72	138	4.1	2.7	0.9	211	1	Alive	NA	178	177	320.407	2	No	No	No	Obese	Yes	Former	>High school	Low	0.503055	177	Negative	5.76959	Q2	2425.87
36390	67	Male	Non-Hispanic Black	10987.3	NA	50	1	2005-2006	24	24	24	92	40	17.1	106.08	142	3.7	1	0.3	179	1	Dead	1	25	24	662.3	3	No	Yes	No	Overweight	Yes	Never	< High school	Low	1.8337	24	Negative	6.49572	Q4	1098.73
36405	54	Male	Non-Hispanic Black	17388.5	NA	45	2	2005-2006	28	32	136	92	42	20.52	97.24	144	3.4	2.4	0.9	166	1	Alive	NA	160	160	235.167	3	No	No	No	Overweight	Yes	Never	>High school	Middle	1.96724	160	Negative	5.46029	Q1	1738.85
36446	56	Female	Non-Hispanic Black	30758.1	NA	53	2	2005-2006	13	18	23	111	36	11.97	167.96	137	3.1	2	0.3	363	1	Alive	NA	166	164	562.65	3	No	Yes	No	Overweight	No	Never	>High school	Middle	0.770162	164	Negative	6.33266	Q3	3075.81
36469	53	Male	Non-Hispanic Black	24188.7	NA	51	2	2005-2006	14	17	13	29	37	13.68	88.4	140	1.6	2	0.4	294	1	Dead	1	116	115	235.2	1	No	Yes	No	Obese	Yes	Current	< High school	Low	0.819056	115	Negative	5.46044	Q1	2418.87
36534	45	Female	Other	38650.6	NA	47	1	2005-2006	31	22	21	40	44	8.55	61.88	139	2.5	1	0.2	230	1	Alive	NA	179	178	575	3	No	No	No	Normal	No	Never	>High school	Low	0.773084	178	Negative	6.35437	Q3	3865.06
36577	34	Male	Non-Hispanic Black	21242	NA	44	1	2005-2006	18	26	21	44	43	22.23	97.24	136	1.8	1.9	0.5	230	1	Alive	NA	178	177	217.895	2	No	No	No	Overweight	Yes	Former	>High school	Middle	0.905917	177	Negative	5.38401	Q1	2124.2
36788	85	Male	Other	11990.5	NA	58	1	2005-2006	42	34	80	113	47	17.1	114.92	143	3.6	1.8	0.9	184	1	Dead	1	51	49	368	3	No	Yes	Yes	Overweight	No	Never	>High school	Low	2.42357	49	Negative	5.90808	Q2	1199.05
36809	78	Male	Non-Hispanic White	49780.4	NA	46	1	2005-2006	11	18	15	65	42	27.36	97.24	137	4.7	1.7	0.6	253	1	Alive	NA	170	169	699.471	2	No	No	No	Normal	Yes	Former	>High school	Middle	1.67321	169	Negative	6.55032	Q4	4978.04
36815	42	Male	Non-Hispanic White	40751.5	NA	46	1	2005-2006	24	31	20	57	42	8.55	97.24	138	2.9	1.6	0.6	238	1	Alive	NA	170	170	431.375	3	No	Yes	No	Overweight	No	Never	>High school	Low	1.11668	170	Negative	6.06698	Q3	4075.15
36849	80	Male	Non-Hispanic White	22867.7	NA	45	1	2005-2006	22	22	18	39	45	17.1	176.8	139	5.2	1.6	1	241	1	Dead	3	104	104	783.25	2	Yes	No	No	Overweight	No	Former	>High school	Middle	1.55698	104	Negative	6.66345	Q4	2286.77
36853	65	Male	Non-Hispanic Black	9950.96	NA	49	2	2005-2006	16	22	29	172	45	18.81	132.6	143	2.8	0.8	0.4	303	1	Dead	1	16	15	1060.5	3	Yes	No	No	Overweight	No	Never	>High school	Middle	1.17987	15	Negative	6.9665	Q4	995.096
36932	85	Female	Other	39661	NA	47	2	2005-2006	15	21	16	74	38	8.55	132.6	137	4.2	3	0.4	197	1	Dead	10	30	29	275.8	3	Yes	Yes	No	Obese	Yes	Never	< High school	High	2.33952	29	Negative	5.61968	Q1	3966.1
37025	83	Male	Non-Hispanic White	24679.2	NA	54	1	2005-2006	15	21	20	90	38	10.26	106.08	139	5.8	3.1	0.7	298	1	Dead	10	47	46	557.548	3	No	No	No	Normal	No	Never	>High school	Middle	1.5102	46	Negative	6.32355	Q3	2467.92
37036	57	Female	Non-Hispanic Black	28302.9	NA	52	1	2005-2006	19	22	20	103	38	5.13	70.72	135	3.3	2.2	0.5	237	1	Alive	NA	179	179	355.5	2	No	Yes	No	Normal	Yes	Former	>High school	Middle	1.21387	179	Positive	5.87353	Q2	2830.29
37111	29	Female	Non-Hispanic Black	34753.1	NA	56	1	2005-2006	24	22	24	71	29	6.84	79.56	142	2.7	1.3	0.4	409	1	Alive	NA	175	174	849.462	1	No	No	No	Overweight	Yes	Current	>High school	Low	0.318414	174	Negative	6.7446	Q4	3475.31
37115	62	Female	Mexican American	7622.88	NA	53	1	2005-2006	27	25	18	70	39	10.26	70.72	140	3.9	2.2	0.6	298	1	Dead	10	110	109	528.273	3	Yes	Yes	No	Obese	Yes	Never	< High school	Low	1.001	109	Negative	6.26961	Q3	762.288
37133	80	Female	Non-Hispanic Black	16245.5	NA	51	1	2005-2006	15	18	12	58	40	11.97	70.72	139	3.2	2.4	0.8	306	1	Alive	NA	163	162	408	3	No	Yes	No	Obese	Yes	Never	< High school	High	1.21505	162	Negative	6.01127	Q2	1624.55
37147	60	Male	Mexican American	4283.03	NA	58	2	2005-2006	23	21	17	103	45	13.68	70.72	136	3.9	1.2	0.3	233	1	Alive	NA	177	175	757.25	3	Yes	No	No	Normal	Yes	Never	< High school	High	1.12759	175	Negative	6.62969	Q4	428.303
37148	84	Male	Non-Hispanic White	25279.5	NA	46	2	2005-2006	20	25	47	71	50	15.39	185.64	137	6.5	4.1	0.7	251	1	Dead	10	65	63	397.927	2	No	No	No	Obese	No	Former	< High school	Middle	1.87081	63	Negative	5.98627	Q2	2527.95
37179	81	Male	Non-Hispanic White	21709.7	NA	44	2	2005-2006	27	32	15	61	42	10.26	79.56	138	4.8	1.4	0.9	154	1	Alive	NA	175	174	528	2	No	Yes	No	Normal	Yes	Former	>High school	Middle	3.23916	174	Negative	6.2691	Q3	2170.97
37275	61	Male	Non-Hispanic Black	10123.4	NA	55	1	2005-2006	52	36	25	61	41	11.97	106.08	139	2.4	1.8	0.3	220	1	Alive	NA	173	172	293.333	2	No	Yes	No	Overweight	Yes	Former	>High school	High	1.38423	172	Negative	5.68131	Q2	1012.34
37279	43	Female	Non-Hispanic White	51748.7	NA	53	2	2005-2006	12	22	31	105	35	5.13	61.88	138	2.7	2.5	0.5	428	1	Alive	NA	166	166	462.24	1	Yes	No	No	Obese	No	Current	>High school	Middle	0.638053	166	Negative	6.13608	Q3	5174.87
37303	66	Male	Non-Hispanic Black	9950.96	NA	49	2	2005-2006	16	22	12	67	38	13.68	141.44	137	6.8	1.2	0.8	214	1	Dead	10	28	27	1212.67	1	No	Yes	Yes	Overweight	Yes	Current	< High school	Middle	1.69626	27	Negative	7.10058	Q4	995.096
37355	48	Male	Other	108280	NA	45	1	2005-2006	42	28	27	78	41	10.26	70.72	140	5	1.9	0.8	219	1	Alive	NA	163	163	576.316	1	No	Yes	No	Obese	Yes	Current	>High school	High	0.946958	163	Negative	6.35666	Q3	10828
37454	42	Male	Other Hispanic	23463.7	NA	45	2	2005-2006	13	19	19	68	42	8.55	61.88	139	2.7	2	0.4	251	1	Alive	NA	159	158	338.85	3	No	Yes	No	Normal	Yes	Never	>High school	Middle	0.881774	158	Negative	5.82556	Q2	2346.37
37498	85	Female	Non-Hispanic Black	18801.4	NA	51	2	2005-2006	11	25	16	49	37	11.97	88.4	142	6.5	2.3	0.7	297	1	Dead	1	36	35	839.348	3	No	Yes	No	Obese	No	Never	< High school	Low	2.15728	35	Negative	6.73263	Q4	1880.14
37526	48	Male	Non-Hispanic White	88961.7	NA	55	1	2005-2006	19	21	17	67	43	27.36	88.4	134	3.1	1.5	0.4	210	1	Alive	NA	173	172	434	2	No	No	No	Overweight	Yes	Former	>High school	High	1.1012	172	Negative	6.07304	Q3	8896.17
37606	53	Male	Non-Hispanic White	91877.5	NA	46	2	2005-2006	46	39	42	75	48	15.39	70.72	140	6.3	1.4	0.5	355	1	Dead	10	49	49	1597.5	1	No	Yes	No	Overweight	Yes	Current	>High school	High	0.858486	49	Positive	7.3762	Q4	9187.75
37608	41	Female	Other	87779.1	NA	51	2	2005-2006	17	21	12	68	43	6.84	61.88	138	6.1	3	0.5	262	1	Alive	NA	171	170	532.733	3	No	No	No	Obese	No	Never	>High school	High	0.797035	170	Negative	6.27802	Q3	8777.91
37725	71	Female	Non-Hispanic White	60936.4	NA	46	1	2005-2006	23	30	12	53	42	11.97	97.24	139	3.1	1.6	0.6	270	1	Alive	NA	170	169	523.125	3	No	Yes	No	Overweight	No	Never	>High school	High	1.64495	169	Negative	6.25982	Q3	6093.64
37741	54	Female	Non-Hispanic Black	24254.2	NA	44	1	2005-2006	25	22	20	97	40	17.1	79.56	141	1.7	2	0.5	181	1	Dead	7	128	128	153.85	3	Yes	Yes	No	Normal	Yes	Never	>High school	High	1.31271	128	Negative	5.03598	Q1	2425.42
37762	84	Male	Non-Hispanic White	20834.4	NA	51	2	2005-2006	14	17	16	86	42	11.97	159.12	141	4.3	4.8	1.1	243	1	Dead	3	84	83	217.688	2	No	Yes	No	Normal	Yes	Former	< High school	Middle	1.57057	83	Negative	5.38306	Q1	2083.44
37805	22	Female	Non-Hispanic Black	22984.6	NA	51	2	2005-2006	31	30	39	60	41	10.26	70.72	134	5.5	3.5	0.9	431	1	Alive	NA	171	170	677.286	3	No	No	No	Obese	No	Never	>High school	Middle	0.275034	170	Negative	6.51809	Q4	2298.46
37815	63	Male	Other	39510.8	NA	58	2	2005-2006	30	25	21	84	41	8.55	97.24	140	4.5	1.2	0.3	257	1	Alive	NA	177	177	963.75	3	No	Yes	No	Overweight	No	Never	>High school	Middle	1.11889	177	Negative	6.87083	Q4	3951.08
37829	74	Female	Non-Hispanic Black	19359.2	NA	54	2	2005-2006	16	24	29	138	40	5.13	70.72	137	4.4	2.8	0.6	280	1	Alive	NA	158	157	440	3	No	Yes	No	Overweight	No	Never	< High school	High	1.58571	157	Negative	6.08677	Q3	1935.92
37902	85	Female	Mexican American	11743.9	NA	54	2	2005-2006	12	16	16	75	34	6.84	88.4	138	4.5	1.3	0.4	269	1	Dead	5	9	9	931.154	3	No	Yes	No	Normal	No	Never	< High school	High	1.45947	9	Negative	6.83642	Q4	1174.39
37917	39	Male	Non-Hispanic Black	21080.8	NA	52	2	2005-2006	21	25	12	47	45	18.81	88.4	141	3.2	1.7	0.5	223	1	Alive	NA	167	166	419.765	3	No	No	No	Normal	Yes	Never	>High school	High	0.954092	166	Negative	6.03969	Q3	2108.08
37928	76	Female	Non-Hispanic Black	19463.7	NA	46	2	2005-2006	9	17	17	78	45	10.26	88.4	141	1.7	1.8	0.4	239	1	Dead	6	113	112	225.722	3	No	Yes	Yes	Overweight	No	Never	< High school	Middle	1.80195	112	Negative	5.41931	Q1	1946.37
37929	78	Male	Non-Hispanic Black	9831.34	NA	51	1	2005-2006	22	28	24	113	37	10.26	150.28	142	2.1	2	0.9	236	1	Dead	5	147	147	247.8	3	No	Yes	Yes	Obese	No	Never	>High school	Middle	1.97301	147	Negative	5.51262	Q1	983.134
37953	48	Male	Non-Hispanic White	97483.1	NA	46	2	2005-2006	21	20	16	65	49	17.1	79.56	141	2.6	1.5	0.5	238	1	Alive	NA	178	176	412.533	1	No	No	No	Normal	Yes	Current	>High school	High	0.880207	176	Negative	6.02232	Q2	9748.31
37967	68	Female	Non-Hispanic Black	18844.2	NA	49	1	2005-2006	14	24	20	87	41	11.97	97.24	139	1.8	1.8	0.3	256	1	Dead	1	163	162	256	3	No	Yes	No	Obese	No	Never	>High school	Middle	1.70379	162	Negative	5.54518	Q1	1884.42
37968	56	Male	Other	65198.4	NA	46	2	2005-2006	21	24	9	28	45	6.84	97.24	143	3.7	1.2	0.4	373	1	Alive	NA	177	177	1150.08	2	Yes	No	No	Underweight	No	Former	>High school	Middle	0.786286	177	Negative	7.04759	Q4	6519.84
38009	39	Male	Non-Hispanic Black	30431.3	NA	56	1	2005-2006	52	37	55	64	45	13.68	88.4	140	2.9	3.7	0.5	244	1	Alive	NA	159	158	191.243	2	No	No	No	Obese	Yes	Former	< High school	Low	0.820115	158	Negative	5.25355	Q1	3043.13
38010	81	Female	Non-Hispanic Black	19353.6	NA	44	1	2005-2006	14	24	17	102	39	10.26	106.08	142	1.6	1.5	0.3	215	1	Alive	NA	177	176	229.333	3	No	No	No	Obese	No	Never	>High school	Low	2.41654	176	Negative	5.43518	Q1	1935.36
38042	63	Female	Non-Hispanic Black	14445.5	NA	48	1	2005-2006	19	29	13	61	41	8.55	79.56	141	3.6	2.8	0.5	294	1	Alive	NA	160	160	378	2	No	No	No	Overweight	No	Former	>High school	Middle	1.42565	160	Negative	5.93489	Q2	1444.55
38060	69	Female	Non-Hispanic Black	15830.4	NA	53	1	2005-2006	15	20	12	57	38	13.68	79.56	141	3.9	1.6	0.5	258	1	Dead	2	151	150	628.875	3	Yes	Yes	No	Overweight	No	Never	< High school	Low	1.38106	150	Negative	6.44393	Q4	1583.04
38067	35	Female	Non-Hispanic Black	26413.6	NA	51	1	2005-2006	26	25	25	72	40	10.26	61.88	139	3.5	2.5	0.3	332	1	Alive	NA	163	162	464.8	3	No	No	No	Obese	Yes	Never	>High school	Middle	0.516872	162	Negative	6.14161	Q3	2641.36
38197	55	Female	Other	50743.1	NA	58	2	2005-2006	22	20	46	109	43	10.26	53.04	140	2.8	3.1	0.5	342	1	Alive	NA	176	176	308.903	3	Yes	Yes	No	Normal	No	Never	< High school	Middle	0.685733	176	Negative	5.73303	Q2	5074.31
38240	75	Male	Non-Hispanic White	15357	NA	44	1	2005-2006	24	29	65	77	38	41.04	123.76	139	4.5	1.3	0.5	272	1	Dead	1	10	8	941.538	2	Yes	Yes	Yes	Overweight	Yes	Former	>High school	Middle	1.63224	8	Negative	6.84752	Q4	1535.7
38339	27	Male	Non-Hispanic Black	23456.7	NA	51	2	2005-2006	24	25	33	62	44	15.39	106.08	138	7	1.5	0.7	205	1	Alive	NA	171	170	956.667	3	No	Yes	No	Overweight	Yes	Never	>High school	High	0.672116	170	Negative	6.86346	Q4	2345.67
38444	59	Female	Non-Hispanic Black	26942.3	NA	48	1	2005-2006	19	19	21	87	37	10.26	97.24	138	7.5	1.6	0.3	273	1	Alive	NA	160	159	1279.69	1	Yes	Yes	Yes	Obese	No	Current	>High school	Middle	0.942033	159	Positive	7.15437	Q4	2694.23
38469	58	Male	Non-Hispanic White	97668.6	NA	46	1	2005-2006	24	20	14	74	41	11.97	79.56	139	5.6	2.3	0.5	275	1	Alive	NA	169	168	669.565	2	Yes	No	No	Obese	Yes	Former	>High school	High	0.861033	168	Positive	6.50663	Q4	9766.86
38500	65	Male	Non-Hispanic Black	9822.59	NA	50	2	2005-2006	25	16	16	95	38	10.26	185.64	141	7.4	1.5	0.6	279	1	Dead	2	29	29	1376.4	2	Yes	Yes	Yes	Obese	Yes	Former	< High school	High	0.74552	29	Negative	7.22723	Q4	982.259
38611	77	Male	Non-Hispanic Black	11059.8	NA	48	1	2005-2006	16	23	17	119	40	11.97	114.92	140	4.2	1.7	0.8	229	1	Alive	NA	160	159	565.765	1	No	Yes	Yes	Obese	Yes	Current	>High school	Low	1.93341	159	Negative	6.33818	Q3	1105.98
38617	64	Male	Non-Hispanic Black	9950.96	NA	49	2	2005-2006	34	43	161	53	46	15.39	88.4	139	2.7	1.1	0.4	196	1	Alive	NA	169	168	481.091	1	No	Yes	No	Overweight	Yes	Current	< High school	Middle	2.40798	168	Positive	6.17606	Q3	995.096
38626	20	Female	Other	52496.3	NA	47	1	2005-2006	15	23	12	57	46	10.26	53.04	139	2.5	2.7	0.3	294	1	Alive	NA	179	178	272.222	3	No	No	No	Normal	No	Never	>High school	Low	0.403985	178	Negative	5.60662	Q1	5249.63
38732	64	Female	Non-Hispanic Black	10496.3	NA	45	2	2005-2006	17	21	37	45	41	6.84	88.4	142	4.2	1.9	0.4	248	1	Alive	NA	158	158	548.211	2	Yes	Yes	No	Obese	No	Former	< High school	Low	1.31439	158	Negative	6.30666	Q3	1049.63
38763	84	Male	Non-Hispanic White	26781.2	NA	58	2	2005-2006	16	24	15	62	37	10.26	150.28	140	3.2	2	0.4	200	1	Dead	1	39	38	320	3	No	No	Yes	Overweight	Yes	Never	< High school	High	2.52	38	Negative	5.76832	Q2	2678.12
38777	82	Male	Non-Hispanic Black	11907.2	NA	47	2	2005-2006	11	18	13	87	38	6.84	106.08	143	3.3	1.8	0.5	321	1	Dead	3	123	122	588.5	2	No	No	No	Normal	Yes	Former	>High school	Middle	1.38639	122	Negative	6.37758	Q3	1190.72
38782	51	Male	Non-Hispanic White	139663	NA	57	1	2005-2006	32	31	52	73	46	10.26	97.24	140	6.8	1.9	0.7	329	1	Alive	NA	164	163	1177.47	2	No	Yes	No	Obese	Yes	Former	>High school	High	0.849495	163	Negative	7.07113	Q4	13966.3
38854	64	Male	Mexican American	6419.93	NA	55	2	2005-2006	24	24	40	49	42	13.68	79.56	138	2.9	2.7	0.6	260	1	Alive	NA	169	169	279.259	2	No	No	No	Overweight	Yes	Former	< High school	Middle	1.2059	169	Negative	5.63214	Q1	641.993
38937	61	Female	Non-Hispanic Black	14602.7	NA	48	1	2005-2006	28	38	97	66	35	6.84	79.56	138	1.8	2.1	0.3	214	1	Alive	NA	159	158	183.429	1	Yes	Yes	No	Obese	Yes	Current	< High school	Low	2.04701	158	Negative	5.21183	Q1	1460.27
38941	37	Male	Non-Hispanic Black	28934.2	NA	50	1	2005-2006	49	27	44	38	41	13.68	106.08	142	2.4	1.9	0.4	180	1	Alive	NA	161	160	227.368	3	No	No	No	Normal	Yes	Never	>High school	Middle	0.792857	160	Negative	5.42657	Q1	2893.42
38961	47	Female	Non-Hispanic Black	21074.6	NA	45	2	2005-2006	15	22	32	59	40	8.55	79.56	140	3.6	2	0.6	208	1	Alive	NA	160	159	374.4	3	No	Yes	No	Obese	No	Never	>High school	Middle	1.28355	159	Negative	5.92532	Q2	2107.46
38986	66	Male	Other	53538.9	NA	51	1	2005-2006	21	24	21	44	45	20.52	88.4	136	2.7	1.7	0.4	228	1	Alive	NA	164	163	362.118	3	Yes	No	Yes	Overweight	Yes	Never	>High school	High	1.51604	163	Negative	5.89197	Q2	5353.89
39113	49	Male	Other	74515.5	NA	52	2	2005-2006	35	21	32	75	42	11.97	97.24	142	2.7	2.8	0.6	246	1	Alive	NA	167	165	237.214	1	No	No	No	Obese	Yes	Current	>High school	High	0.707044	165	Negative	5.46896	Q1	7451.55
39193	83	Female	Non-Hispanic Black	20411.3	NA	48	2	2005-2006	15	22	123	82	42	8.55	97.24	144	2.4	1.9	0.5	358	1	Dead	10	102	102	452.211	2	No	Yes	No	Overweight	No	Former	< High school	Middle	1.31696	102	Negative	6.11415	Q3	2041.13
39288	85	Female	Other	34056.7	NA	53	1	2005-2006	18	23	19	55	44	25.65	61.88	141	4	1.9	0.5	235	1	Dead	1	147	145	494.737	3	Yes	Yes	No	Normal	No	Never	>High school	Middle	1.96084	145	Negative	6.20403	Q3	3405.67
39298	48	Female	Non-Hispanic White	92147.6	NA	44	2	2005-2006	41	26	27	52	38	13.68	53.04	138	4.8	2.4	0.5	264	1	Alive	NA	175	175	528	1	No	No	No	Obese	Yes	Current	>High school	Middle	0.738276	175	Negative	6.2691	Q3	9214.76
39349	49	Female	Non-Hispanic Black	21210.2	NA	45	2	2005-2006	19	17	52	69	40	6.84	70.72	141	3.1	2.8	0.5	309	1	Alive	NA	159	159	342.107	3	No	Yes	No	Obese	Yes	Never	>High school	Low	0.618457	159	Negative	5.83512	Q2	2121.02
39354	54	Male	Non-Hispanic Black	21638.9	NA	44	1	2005-2006	16	22	23	46	40	11.97	88.4	138	3.1	2.2	0.5	254	1	Alive	NA	178	177	357.909	3	No	No	No	Normal	Yes	Never	>High school	Middle	1.16929	177	Negative	5.88028	Q2	2163.89
39371	54	Female	Other	103109	NA	58	2	2005-2006	20	25	16	59	45	15.39	61.88	139	2.3	1.7	0.2	220	1	Alive	NA	177	177	297.647	3	No	No	No	Normal	No	Never	>High school	High	1.37213	177	Negative	5.69591	Q2	10310.9
39584	72	Female	Non-Hispanic Black	16245.5	NA	51	1	2005-2006	13	17	10	64	35	6.84	88.4	141	2.5	2	0.3	347	1	Alive	NA	163	162	433.75	2	Yes	Yes	Yes	Obese	No	Former	>High school	Middle	0.978319	162	Negative	6.07247	Q3	1624.55
39616	49	Female	Other	27443.1	NA	45	2	2005-2006	23	24	37	49	44	10.26	61.88	141	2.6	1.8	0.2	317	1	Alive	NA	159	158	457.889	3	No	Yes	No	Overweight	Yes	Never	>High school	Middle	0.773542	158	Negative	6.12663	Q3	2744.31
39725	79	Female	Non-Hispanic White	46426.4	NA	44	1	2005-2006	37	37	136	132	40	17.1	97.24	137	7.1	2.2	0.6	198	1	Dead	1	84	83	639	2	Yes	Yes	Yes	Overweight	Yes	Former	< High school	Middle	2.42696	83	Negative	6.4599	Q4	4642.64
39761	56	Male	Non-Hispanic Black	32455.9	NA	49	1	2005-2006	15	69	175	90	27	15.39	88.4	132	2.5	2.2	0.8	208	1	Dead	10	96	95	236.364	3	No	Yes	No	Overweight	Yes	Never	< High school	Middle	4.79654	95	Negative	5.46537	Q1	3245.59
39796	61	Female	Non-Hispanic White	68336.9	NA	49	2	2005-2006	19	17	15	93	42	10.26	70.72	138	5.6	3.2	0.7	226	1	Alive	NA	169	168	395.5	1	No	Yes	No	Obese	Yes	Current	< High school	High	1.05267	168	Negative	5.98015	Q2	6833.69
39814	44	Female	Mexican American	19928.2	NA	54	2	2005-2006	21	21	8	46	36	10.26	70.72	135	6.4	2.2	0.7	351	1	Alive	NA	161	160	1021.09	2	No	No	No	Normal	Yes	Former	>High school	Low	0.574454	160	Negative	6.92863	Q4	1992.82
39838	58	Male	Non-Hispanic White	26077.2	NA	49	2	2005-2006	24	17	33	80	40	8.55	97.24	135	2.5	1.9	0.3	251	1	Alive	NA	168	167	330.263	3	No	No	No	Obese	No	Never	>High school	Middle	0.801858	167	Negative	5.79989	Q2	2607.72
39839	75	Male	Non-Hispanic Black	9374.89	NA	51	1	2005-2006	19	25	10	50	42	13.68	106.08	145	3.2	2.3	0.5	242	1	Dead	1	108	107	336.696	2	No	Yes	No	Overweight	Yes	Former	>High school	High	1.7775	107	Negative	5.81918	Q2	937.489
39866	48	Female	Non-Hispanic White	78169.7	NA	52	2	2005-2006	17	24	8	39	41	13.68	70.72	137	5.2	1.1	0.5	241	1	Alive	NA	167	166	1139.27	3	No	No	No	Normal	Yes	Never	>High school	High	1.15934	166	Negative	7.03815	Q4	7816.97
39892	60	Male	Non-Hispanic Black	7965.05	NA	51	1	2005-2006	95	113	182	96	37	13.68	88.4	136	3.3	2.2	1.3	238	1	Dead	10	92	91	357	1	No	No	No	Normal	Yes	Current	< High school	High	2.92275	91	Negative	5.87774	Q2	796.505
39894	85	Male	Mexican American	11801.6	NA	54	2	2005-2006	23	28	15	86	44	22.23	114.92	141	3.7	0.9	0.5	208	1	Dead	8	90	89	855.111	2	No	Yes	No	Normal	Yes	Former	< High school	Middle	2.38589	89	Negative	6.75123	Q4	1180.16
39896	32	Male	Non-Hispanic White	43358.3	NA	45	1	2005-2006	49	36	34	51	43	10.26	79.56	140	3.9	2.5	0.5	285	1	Alive	NA	163	161	444.6	3	No	No	No	Obese	Yes	Never	< High school	Low	0.577444	161	Negative	6.09718	Q3	4335.83
39993	25	Female	Other	5963.92	NA	54	1	2005-2006	27	30	35	153	42	8.55	61.88	137	7.1	1.9	0.6	382	1	Alive	NA	165	165	1427.47	1	No	No	No	Normal	Yes	Current	>High school	Low	0.377847	165	Negative	7.26366	Q4	596.392
39997	61	Male	Non-Hispanic Black	12301.1	NA	53	2	2005-2006	13	25	21	49	39	11.97	123.76	138	5.5	2.3	0.7	314	1	Dead	2	81	80	750.87	1	No	Yes	No	Underweight	Yes	Current	< High school	Low	1.347	80	Negative	6.62123	Q4	1230.11
40124	80	Female	Non-Hispanic Black	19689	NA	55	1	2005-2006	18	30	16	60	43	6.84	141.44	135	5.5	3.1	1	258	1	Dead	10	76	76	457.742	1	Yes	Yes	No	Normal	Yes	Current	< High school	Middle	2.19258	76	Positive	6.12631	Q3	1968.9
40152	68	Male	Mexican American	5547.11	NA	58	1	2005-2006	26	24	27	44	39	17.1	97.24	139	3.5	2.9	0.4	413	1	Alive	NA	166	165	498.448	3	Yes	No	No	Overweight	No	Never	>High school	High	0.774967	165	Negative	6.2115	Q3	554.711
40176	54	Female	Other Hispanic	77357.3	NA	52	2	2005-2006	17	24	18	120	46	13.68	70.72	139	0.7	1.3	0.2	267	1	Alive	NA	167	166	143.769	3	No	No	No	Normal	Yes	Never	< High school	High	1.17725	166	Negative	4.96821	Q1	7735.73
40190	72	Male	Non-Hispanic Black	11242.9	NA	48	1	2005-2006	11	33	16	79	44	6.84	106.08	136	3.2	3.2	0.5	248	1	Alive	NA	160	160	248	1	No	Yes	No	Underweight	Yes	Current	>High school	Low	2.88867	160	Negative	5.51343	Q1	1124.29
40235	61	Male	Mexican American	5231.3	NA	55	1	2005-2006	23	31	81	167	35	15.39	88.4	136	4.9	1.9	0.4	120	1	Alive	NA	173	172	309.474	1	Yes	No	No	Overweight	Yes	Current	< High school	Low	3.28584	172	Negative	5.73487	Q2	523.13
40275	35	Male	Non-Hispanic Black	20946.5	NA	52	2	2005-2006	20	20	22	74	43	18.81	114.92	141	1.6	1.6	0.5	226	1	Alive	NA	167	166	226	3	No	Yes	No	Overweight	No	Never	>High school	Middle	0.692587	166	Negative	5.42053	Q1	2094.65
40356	48	Male	Non-Hispanic Black	26932.1	NA	52	2	2005-2006	23	23	13	50	43	11.97	88.4	137	2.5	2.6	0.5	209	1	Alive	NA	167	167	200.962	2	No	No	No	Overweight	Yes	Former	>High school	High	1.10143	167	Negative	5.30311	Q1	2693.21
40396	62	Female	Mexican American	6176.43	NA	58	2	2005-2006	15	18	20	96	43	8.55	70.72	142	5.9	3.3	0.7	388	1	Alive	NA	177	176	693.697	1	No	No	No	Overweight	Yes	Current	< High school	Low	0.742655	176	Negative	6.54204	Q4	617.643
40425	82	Male	Mexican American	10774.9	NA	57	1	2005-2006	22	20	84	72	42	25.65	88.4	141	3.2	3.3	0.7	200	1	Alive	NA	164	163	193.939	3	No	No	No	Obese	Yes	Never	< High school	Low	1.74825	163	Negative	5.26755	Q1	1077.49
40523	67	Male	Mexican American	4278.34	NA	57	2	2005-2006	20	20	31	91	47	17.1	79.56	132	3.5	7.7	0.5	200	1	Dead	5	118	117	90.9091	2	Yes	No	No	Normal	Yes	Former	< High school	High	1.49817	117	Negative	4.50986	Q1	427.834
40606	57	Male	Non-Hispanic Black	19449.3	NA	56	2	2005-2006	16	23	26	79	45	11.97	106.08	142	4.4	1.6	0.5	319	1	Alive	NA	172	172	877.25	1	No	No	No	Normal	Yes	Current	< High school	Middle	1.02743	172	Negative	6.77679	Q4	1944.93
40711	68	Male	Non-Hispanic Black	9412.8	NA	52	1	2005-2006	38	33	63	95	41	11.97	106.08	136	2.4	3	0.4	188	1	Alive	NA	179	179	150.4	1	No	Yes	Yes	Normal	Yes	Current	>High school	Low	1.9363	179	Negative	5.0133	Q1	941.28
40831	63	Female	Other	12980.8	NA	49	1	2005-2006	18	19	18	68	36	8.55	61.88	144	5.9	2.3	0.4	261	1	Alive	NA	162	162	669.522	3	No	Yes	No	Obese	No	Never	>High school	Middle	1.08098	162	Negative	6.50656	Q4	1298.08
40849	46	Male	Non-Hispanic White	88180.8	NA	52	1	2005-2006	27	25	29	71	43	13.68	106.08	137	3.8	3	0.5	192	1	Alive	NA	180	179	243.2	3	No	No	No	Obese	Yes	Never	>High school	High	1.1527	179	Negative	5.49388	Q1	8818.08
40933	52	Male	Mexican American	18866.3	NA	55	1	2005-2006	44	26	36	84	40	15.39	70.72	140	1.3	1.1	0.4	174	1	Alive	NA	173	172	205.636	2	Yes	Yes	No	Overweight	Yes	Former	>High school	High	1.17139	172	Positive	5.32611	Q1	1886.63
40934	34	Male	Non-Hispanic Black	21242	NA	44	1	2005-2006	25	28	20	66	41	17.1	79.56	141	1.3	2.5	0.6	230	1	Alive	NA	177	176	119.6	3	No	No	No	Normal	No	Never	>High school	Middle	0.827826	176	Positive	4.78415	Q1	2124.2
40965	50	Male	Mexican American	18866.3	NA	55	1	2005-2006	41	23	34	81	41	11.97	79.56	139	4	1.8	0.6	266	1	Alive	NA	172	171	591.111	1	No	Yes	No	Overweight	Yes	Current	>High school	High	0.675187	171	Negative	6.382	Q3	1886.63
41030	74	Female	Non-Hispanic White	46436.9	NA	46	1	2005-2006	16	20	14	65	38	6.84	44.2	136	4.1	1.2	0.1	398	1	Dead	10	94	93	1359.83	3	No	Yes	No	Normal	No	Never	>High school	Low	0.929648	93	Negative	7.21512	Q4	4643.69
41044	43	Female	Other	39998.7	NA	46	1	2005-2006	10	17	9	50	41	6.84	53.04	136	4.7	1.2	0.5	337	1	Alive	NA	170	169	1319.92	1	No	No	No	Normal	Yes	Current	< High school	High	0.685942	169	Negative	7.18532	Q4	3999.87
41100	70	Female	Non-Hispanic Black	14522.8	NA	56	2	2005-2006	12	15	13	86	33	6.84	150.28	142	6.2	2.2	0.8	357	1	Dead	6	145	145	1006.09	3	Yes	Yes	Yes	Obese	No	Never	< High school	Middle	0.849045	145	Negative	6.91383	Q4	1452.28
41181	66	Female	Non-Hispanic Black	14602.7	NA	48	1	2005-2006	26	27	47	84	39	6.84	88.4	139	3.5	2.6	0.5	268	1	Dead	2	144	143	360.769	2	No	Yes	Yes	Obese	Yes	Former	< High school	Middle	1.30403	143	Negative	5.88824	Q2	1460.27
41220	82	Male	Non-Hispanic Black	7949.67	NA	45	2	2005-2006	12	21	10	74	42	5.13	150.28	142	1.9	1.3	0.4	172	1	Dead	10	75	73	251.385	3	No	Yes	Yes	Normal	No	Never	< High school	Middle	2.89011	73	Positive	5.52698	Q1	794.967
41232	72	Male	Non-Hispanic Black	11561.2	NA	50	2	2005-2006	13	18	9	155	42	8.55	106.08	138	4.9	1.8	0.4	200	1	Dead	10	67	66	544.444	2	No	Yes	No	Overweight	Yes	Former	< High school	Middle	1.79723	66	Negative	6.29977	Q3	1156.12
41255	52	Male	Non-Hispanic Black	25381.5	NA	52	1	2005-2006	17	23	36	69	45	13.68	97.24	141	2.3	1.5	0.4	201	1	Alive	NA	180	180	308.2	1	No	No	No	Normal	Yes	Current	< High school	High	1.44315	180	Negative	5.73075	Q2	2538.15
41269	64	Female	Non-Hispanic Black	10214.2	NA	45	2	2005-2006	26	31	112	90	42	8.55	53.04	142	3.7	3.1	0.7	316	1	Dead	2	109	108	377.161	3	Yes	Yes	No	Obese	Yes	Never	>High school	Middle	1.23131	108	Positive	5.93267	Q2	1021.42
41319	53	Male	Non-Hispanic Black	27328.5	NA	47	1	2005-2006	19	20	30	55	40	13.68	123.76	138	2.2	1.2	0.4	256	1	Alive	NA	178	178	469.333	3	No	Yes	No	Normal	No	Never	>High school	Middle	0.949925	178	Positive	6.15131	Q3	2732.85
41342	51	Male	Non-Hispanic White	105938	NA	53	2	2005-2006	34	24	30	81	44	13.68	97.24	139	5.4	2.3	0.5	247	1	Alive	NA	167	166	579.913	3	No	Yes	No	Obese	No	Never	>High school	High	0.849855	166	Negative	6.36288	Q3	10593.8
41375	66	Female	Non-Hispanic Black	15048.6	NA	49	2	2005-2006	14	18	53	61	37	11.97	203.32	134	4.2	1.6	0.5	196	1	Dead	1	149	149	514.5	3	Yes	Yes	No	Obese	Yes	Never	< High school	Middle	1.61993	149	Negative	6.2432	Q3	1504.86
41382	59	Female	Other	77615.7	NA	52	2	2005-2006	18	24	11	78	42	17.1	70.72	140	2.4	1.6	0.3	290	1	Alive	NA	167	166	435	3	No	Yes	No	Normal	No	Never	>High school	Middle	1.15088	166	Negative	6.07535	Q3	7761.57
41487	27	Male	Other	89196.7	NA	59	1	2007-2008	24	25	14	126	46	18.81	81.33	138	2.7	2.1	0.7	258	1	Alive	NA	133	132	331.714	3	No	Yes	No	Normal	Yes	Never	>High school	High	0.534046	132	Negative	5.80427	Q2	8919.67
41522	72	Male	Non-Hispanic White	10847.2	NA	72	2	2007-2008	17	15	11	66	43	17.1	78.68	140	3.3	1.7	0.5	215	1	Alive	NA	137	137	417.353	3	Yes	Yes	No	Overweight	Yes	Never	>High school	Middle	1.21832	137	Negative	6.03393	Q3	1084.72
41534	37	Female	Other	28654.8	NA	69	2	2007-2008	32	36	13	56	41	8.55	62.76	139	2.4	1.8	0.4	285	1	Alive	NA	153	151	380	3	No	No	No	Obese	No	Never	>High school	Middle	0.826198	151	Negative	5.94017	Q2	2865.48
41555	78	Female	Non-Hispanic Black	16204.3	NA	71	1	2007-2008	19	17	20	84	42	8.55	90.17	141	2.6	2.7	0.4	298	1	Alive	NA	155	153	286.963	3	No	Yes	No	Obese	Yes	Never	< High school	Low	1.02082	153	Negative	5.65935	Q2	1620.43
41587	44	Female	Non-Hispanic Black	27598.6	NA	68	2	2007-2008	17	20	22	48	42	10.26	76.02	142	1.8	1.9	0.3	230	1	Alive	NA	156	155	217.895	3	No	No	No	Overweight	Yes	Never	>High school	Low	0.927962	155	Negative	5.38401	Q1	2759.86
41597	61	Male	Other Hispanic	4343.84	NA	62	1	2007-2008	13	26	18	80	43	17.1	90.17	138	4.9	2.7	0.5	288	1	Alive	NA	145	144	522.667	1	No	Yes	No	Normal	Yes	Current	< High school	Low	1.52735	144	Negative	6.25894	Q3	434.384
41613	71	Male	Non-Hispanic Black	6449.49	NA	70	2	2007-2008	40	45	24	37	41	8.55	89.28	138	3.4	1.9	0.5	220	1	Alive	NA	135	133	393.684	2	Yes	No	No	Obese	Yes	Former	>High school	High	2.29624	133	Negative	5.97555	Q2	644.949
41616	67	Female	Non-Hispanic Black	13812.6	NA	67	2	2007-2008	48	59	290	282	39	8.55	69.84	133	1.6	2.1	0.6	271	1	Alive	NA	144	144	206.476	2	No	Yes	No	Obese	Yes	Former	< High school	Middle	2.10541	144	Negative	5.33019	Q1	1381.26
41699	51	Male	Non-Hispanic Black	20990.8	NA	65	1	2007-2008	25	32	15	41	41	17.1	107.85	139	4.1	1.5	0.3	232	1	Dead	2	80	79	634.133	2	Yes	Yes	No	Obese	No	Former	>High school	High	1.4069	79	Negative	6.45226	Q4	2099.08
41705	62	Male	Non-Hispanic Black	8297.07	NA	59	2	2007-2008	16	23	15	65	39	10.26	114.92	139	5.1	1.3	0.4	259	1	Alive	NA	140	140	1016.08	1	No	Yes	No	Normal	Yes	Current	>High school	Middle	1.37645	140	Negative	6.9237	Q4	829.707
41740	79	Male	Non-Hispanic Black	10843.4	NA	68	2	2007-2008	18	32	24	626	39	11.97	91.05	142	2.7	1.7	0.6	374	1	Dead	2	22	22	594	3	No	Yes	No	Overweight	No	Never	>High school	Middle	1.5932	22	Negative	6.38688	Q3	1084.34
41780	64	Female	Non-Hispanic White	22734.4	NA	67	1	2007-2008	19	26	18	70	43	17.1	125.53	139	6.9	3.5	1	389	1	Dead	1	143	143	766.886	3	Yes	Yes	No	Obese	Yes	Never	< High school	Low	0.981357	143	Negative	6.64234	Q4	2273.44
41834	43	Male	Non-Hispanic White	78103.1	NA	70	1	2007-2008	18	21	17	43	44	17.1	54.81	142	1.7	1.4	0.3	222	1	Alive	NA	145	144	269.571	1	No	No	No	Overweight	Yes	Current	>High school	High	0.958735	144	Negative	5.59683	Q1	7810.31
41868	78	Male	Non-Hispanic White	34680.5	NA	60	2	2007-2008	18	22	11	89	43	18.81	95.47	136	3.9	1.5	0.7	243	1	Alive	NA	134	133	631.8	2	No	No	Yes	Overweight	Yes	Former	< High school	Middle	1.66447	133	Negative	6.44857	Q4	3468.05
41870	59	Male	Mexican American	14930.7	NA	71	1	2007-2008	19	17	101	149	36	15.39	390.73	144	1.2	1.6	0.2	128	1	Dead	10	21	20	96	2	Yes	Yes	No	Overweight	Yes	Former	< High school	Low	1.79769	20	Negative	4.56435	Q1	1493.07
41878	46	Female	Non-Hispanic White	29993.2	NA	60	2	2007-2008	16	14	16	60	39	11.97	56.58	136	4.8	2.3	0.5	424	1	Alive	NA	135	134	884.87	1	No	No	No	Overweight	Yes	Current	>High school	Middle	0.379717	134	Negative	6.78544	Q4	2999.32
41926	49	Male	Non-Hispanic White	78103.1	NA	70	1	2007-2008	26	24	22	58	43	11.97	72.49	139	7.4	2.7	0.9	371	1	Alive	NA	144	142	1016.81	1	No	No	No	Overweight	Yes	Current	>High school	High	0.621651	142	Positive	6.92443	Q4	7810.31
42026	71	Male	Non-Hispanic White	25898	NA	62	1	2007-2008	38	30	18	55	41	6.84	72.49	139	2.7	1.6	0.5	266	1	Dead	1	131	130	448.875	3	No	Yes	No	Obese	No	Never	< High school	High	1.29899	130	Negative	6.10674	Q3	2589.8
42028	45	Male	Non-Hispanic Black	30955	NA	72	2	2007-2008	28	24	53	66	47	13.68	111.38	140	2.4	2.6	0.5	167	1	Alive	NA	137	136	154.154	3	No	Yes	No	Underweight	No	Never	>High school	High	1.22216	136	Negative	5.03795	Q1	3095.5
42034	29	Male	Other	35411.2	NA	62	1	2007-2008	48	35	15	51	48	13.68	81.33	141	2.1	1.4	0.3	178	1	Alive	NA	145	144	267	3	No	No	No	Normal	No	Never	< High school	Middle	0.823048	144	Negative	5.58725	Q1	3541.12
42127	60	Female	Other Hispanic	6466.1	NA	60	1	2007-2008	13	16	14	80	40	10.26	63.65	141	3.4	1.9	0.5	285	1	Alive	NA	147	146	510	3	No	Yes	No	Overweight	No	Never	< High school	Middle	0.934232	146	Negative	6.23441	Q3	646.61
42215	77	Male	Other Hispanic	7360.98	NA	62	1	2007-2008	24	24	17	62	38	8.55	72.49	141	3.9	2.3	0.4	214	1	Alive	NA	145	144	362.87	2	No	No	No	Obese	Yes	Former	< High school	Low	1.76272	144	Negative	5.89404	Q2	736.098
42237	63	Male	Other	54933.7	NA	68	1	2007-2008	23	20	20	88	44	22.23	81.33	138	2.3	2.2	0.4	184	1	Alive	NA	138	137	192.364	3	No	No	No	Normal	Yes	Never	>High school	Middle	1.42787	137	Negative	5.25939	Q1	5493.37
42244	40	Male	Other Hispanic	16682.2	NA	62	1	2007-2008	22	31	22	81	47	10.26	72.49	140	4.2	1.3	0.5	279	1	Alive	NA	145	144	901.385	3	No	No	No	Overweight	Yes	Never	>High school	Middle	0.947559	144	Negative	6.80393	Q4	1668.22
42273	37	Male	Other	16309	NA	69	2	2007-2008	17	21	13	52	47	11.97	83.98	141	3.1	2.2	0.4	307	1	Alive	NA	154	153	432.591	1	No	No	No	Normal	No	Current	>High school	Low	0.613844	153	Negative	6.06979	Q3	1630.9
42308	23	Female	Non-Hispanic Black	28799.4	NA	64	2	2007-2008	27	22	16	65	42	13.68	56.58	141	3.2	1.5	0.4	339	1	Alive	NA	149	149	723.2	3	No	No	No	Normal	No	Never	>High school	Middle	0.287256	149	Negative	6.58369	Q4	2879.94
42368	60	Male	Other Hispanic	4135.25	NA	70	1	2007-2008	34	35	29	80	48	10.26	72.49	141	3.5	2.1	0.4	229	1	Alive	NA	145	144	381.667	2	No	No	No	Overweight	No	Former	< High school	Middle	1.57269	144	Negative	5.94455	Q2	413.525
42399	54	Male	Other	19808.1	NA	62	1	2007-2008	26	25	35	67	41	8.55	72.49	138	1.9	2.2	0.3	179	1	Alive	NA	145	144	154.591	1	No	No	No	Overweight	Yes	Current	< High school	Low	1.47909	144	Negative	5.04078	Q1	1980.81
42404	79	Male	Non-Hispanic White	39719	NA	59	2	2007-2008	19	20	20	59	39	6.84	129.95	141	4	1.1	0.5	233	1	Dead	10	63	62	847.273	2	Yes	Yes	No	Normal	Yes	Former	>High school	High	1.55569	62	Negative	6.74202	Q4	3971.9
42424	64	Female	Non-Hispanic Black	11266.7	NA	71	2	2007-2008	17	23	81	49	47	6.84	85.75	143	5.9	1.5	0.5	258	1	Alive	NA	153	153	1014.8	2	Yes	Yes	Yes	Obese	Yes	Former	>High school	Middle	1.38377	153	Negative	6.92245	Q4	1126.67
42449	80	Male	Non-Hispanic White	12924.5	NA	59	1	2007-2008	12	20	22	58	42	8.55	81.33	141	3.2	1.7	0.6	209	1	Dead	10	27	27	393.412	2	No	Yes	No	Normal	Yes	Former	< High school	Low	2.20995	27	Negative	5.97486	Q2	1292.45
42502	64	Male	Other Hispanic	8410.12	NA	66	2	2007-2008	34	29	68	84	42	10.26	88.4	140	2.9	3.5	0.9	227	1	Alive	NA	149	149	188.086	3	No	Yes	No	Obese	Yes	Never	>High school	High	1.40221	149	Negative	5.2369	Q1	841.012
42541	72	Female	Mexican American	13131	NA	65	2	2007-2008	13	15	11	58	37	8.55	84.86	139	4.3	1.7	0.3	355	1	Alive	NA	135	134	897.941	3	Yes	Yes	No	Obese	Yes	Never	< High school	High	0.843769	134	Negative	6.8001	Q4	1313.1
42578	69	Female	Non-Hispanic Black	8750.83	NA	62	1	2007-2008	16	21	22	59	40	5.13	72.49	139	2.6	3	0.7	251	1	Dead	2	95	95	217.533	3	Yes	Yes	No	Obese	No	Never	< High school	Middle	1.44323	95	Negative	5.38235	Q1	875.083
42587	48	Female	Non-Hispanic White	71949	NA	62	1	2007-2008	17	18	7	44	40	11.97	54.81	139	1.4	1.3	0.2	208	1	Alive	NA	145	143	224	3	No	No	No	Normal	No	Never	>High school	High	1.00746	143	Negative	5.41165	Q1	7194.9
42626	55	Female	Non-Hispanic Black	23050.2	NA	68	2	2007-2008	18	27	12	139	41	10.26	120.22	140	3.1	2.5	0.4	294	1	Alive	NA	154	152	364.56	2	No	Yes	No	Obese	Yes	Former	< High school	High	1.19054	152	Negative	5.89869	Q2	2305.02
42651	76	Male	Non-Hispanic White	9299.25	NA	60	1	2007-2008	26	25	25	65	39	13.68	72.49	141	7.4	1.7	0.8	282	1	Alive	NA	147	147	1227.53	2	No	No	No	Obese	Yes	Former	>High school	Middle	1.32135	147	Negative	7.11276	Q4	929.925
42658	60	Female	Other Hispanic	7187.41	NA	72	1	2007-2008	21	25	10	51	42	17.1	63.65	137	3.5	2.6	0.6	272	1	Alive	NA	151	150	366.154	2	No	No	No	Overweight	No	Former	>High school	Middle	1.20341	150	Negative	5.90305	Q2	718.741
42681	59	Male	Non-Hispanic Black	25621.7	NA	67	2	2007-2008	17	19	41	110	35	10.26	246.64	141	3	1.6	0.8	292	1	Alive	NA	142	142	547.5	3	No	Yes	No	Obese	Yes	Never	>High school	Low	0.931104	142	Negative	6.30536	Q3	2562.17
42695	50	Male	Other	63076.9	NA	69	2	2007-2008	25	18	18	81	44	5.13	66.3	141	4.3	2.4	0.8	273	1	Alive	NA	154	153	489.125	3	No	No	No	Normal	Yes	Never	>High school	High	0.659341	153	Negative	6.19262	Q3	6307.69
42799	63	Male	Mexican American	4944.94	NA	64	2	2007-2008	117	65	60	126	44	17.1	65.42	138	3.5	3.4	0.6	156	1	Alive	NA	149	148	160.588	2	No	Yes	No	Overweight	Yes	Former	< High school	Low	2.42681	148	Negative	5.07884	Q1	494.494
42823	49	Male	Other Hispanic	21444.9	NA	62	2	2007-2008	27	24	25	51	43	8.55	91.94	138	3.8	1.6	0.4	239	1	Alive	NA	158	158	567.625	1	No	No	No	Overweight	Yes	Current	< High school	Low	0.946951	158	Negative	6.34146	Q3	2144.49
42873	80	Female	Other	22470	NA	62	1	2007-2008	17	22	18	47	40	11.97	72.49	143	3.7	1.4	0.3	277	1	Alive	NA	145	144	732.071	3	No	Yes	Yes	Obese	No	Never	< High school	Low	1.54102	144	Negative	6.59588	Q4	2247
42897	32	Female	Non-Hispanic White	30723.8	NA	59	2	2007-2008	30	21	15	62	39	5.13	50.39	141	4.5	1.8	0.7	322	1	Alive	NA	140	138	805	2	No	Yes	No	Obese	No	Former	< High school	Low	0.381024	138	Negative	6.69084	Q4	3072.38
42922	70	Male	Other Hispanic	9902.59	NA	71	1	2007-2008	19	22	33	59	43	6.84	99.01	138	3.3	2	0.7	268	1	Alive	NA	155	153	442.2	2	No	Yes	No	Overweight	Yes	Former	>High school	High	1.31828	153	Negative	6.09176	Q3	990.259
42923	37	Female	Mexican American	23288.2	NA	66	2	2007-2008	28	20	17	45	38	6.84	66.3	139	7.6	2.2	0.5	182	1	Alive	NA	149	147	628.727	1	Yes	Yes	No	Obese	Yes	Current	>High school	Middle	0.768389	147	Negative	6.4437	Q4	2328.82
42927	61	Female	Mexican American	9257.39	NA	71	1	2007-2008	25	28	53	98	44	13.68	54.81	141	3.6	2.6	0.4	105	1	Alive	NA	155	154	145.385	2	No	No	No	Normal	Yes	Former	>High school	Middle	3.25333	154	Negative	4.97938	Q1	925.739
42946	67	Male	Non-Hispanic Black	8568.95	NA	59	2	2007-2008	23	25	27	85	38	8.55	97.24	140	3	0.8	0.4	145	1	Dead	8	8	8	543.75	2	No	Yes	No	Normal	Yes	Former	>High school	Middle	2.4087	8	Negative	6.29849	Q3	856.895
42986	32	Female	Non-Hispanic Black	23221.5	NA	74	2	2007-2008	26	31	51	73	41	25.65	71.6	136	1.2	2.8	0.2	286	1	Alive	NA	141	140	122.571	3	No	No	No	Overweight	Yes	Never	>High school	Middle	0.680235	140	Negative	4.80869	Q1	2322.15
43044	28	Female	Non-Hispanic White	102154	NA	63	2	2007-2008	13	14	12	42	49	10.26	58.34	140	3.7	2.5	0.6	337	1	Alive	NA	149	148	498.76	2	No	No	No	Normal	Yes	Former	>High school	High	0.322615	148	Negative	6.21213	Q3	10215.4
43063	66	Male	Other Hispanic	8079.51	NA	72	1	2007-2008	37	33	30	65	42	11.97	90.17	139	10.2	1.1	0.4	302	1	Alive	NA	152	151	2800.36	1	Yes	No	Yes	Overweight	Yes	Current	< High school	Low	1.18563	151	Negative	7.9375	Q4	807.951
43078	44	Male	Non-Hispanic White	134943	NA	60	2	2007-2008	13	25	33	65	42	11.97	93.7	139	4.2	3.4	0.5	293	1	Alive	NA	134	133	361.941	2	No	No	No	Overweight	Yes	Former	>High school	High	1.04125	133	Negative	5.89148	Q2	13494.3
43138	46	Male	Non-Hispanic Black	23741.6	NA	64	1	2007-2008	47	93	233	122	34	25.65	63.65	137	2	0.9	0.7	128	1	Dead	2	67	65	284.444	3	No	Yes	No	Overweight	Yes	Never	>High school	Low	4.87508	65	Negative	5.65054	Q1	2374.16
43185	77	Male	Non-Hispanic White	22778	NA	69	2	2007-2008	27	42	61	52	44	13.68	51.27	142	2.1	1.7	0.7	142	1	Dead	1	108	107	175.412	2	No	No	No	Normal	Yes	Former	>High school	High	4.38298	107	Negative	5.16714	Q1	2277.8
43210	71	Male	Other	31397.4	NA	71	2	2007-2008	22	18	18	45	42	11.97	65.42	140	6.9	1.6	0.6	261	1	Dead	10	28	27	1125.56	2	Yes	No	No	Normal	Yes	Former	>High school	High	1.04395	27	Negative	7.02604	Q4	3139.74
43242	53	Male	Non-Hispanic White	24574	NA	68	1	2007-2008	17	22	14	80	45	13.68	54.81	140	4.1	2	0.5	248	1	Alive	NA	139	138	508.4	3	No	Yes	No	Normal	No	Never	< High school	Middle	1.14031	138	Negative	6.23127	Q3	2457.4
43261	62	Male	Non-Hispanic Black	7716.87	NA	63	2	2007-2008	41	38	46	103	39	11.97	491.5	137	2.5	0.9	0.7	191	1	Dead	8	48	48	530.556	2	Yes	Yes	Yes	Obese	No	Former	>High school	High	1.92642	48	Positive	6.27392	Q3	771.687
43268	70	Female	Mexican American	12348.9	NA	65	2	2007-2008	17	24	17	75	44	11.97	53.92	138	3.5	2.1	0.5	251	1	Alive	NA	135	134	418.333	1	No	No	No	Overweight	Yes	Current	< High school	Low	1.62335	134	Negative	6.03628	Q3	1234.89
43351	63	Male	Mexican American	8318.48	NA	70	2	2007-2008	24	26	14	85	43	8.55	82.21	145	3.2	1.8	0.6	274	1	Alive	NA	147	146	487.111	3	Yes	No	No	Overweight	Yes	Never	< High school	Middle	1.22027	146	Negative	6.18849	Q3	831.848
43370	38	Female	Other Hispanic	23526.3	NA	61	2	2007-2008	20	25	16	67	40	8.55	66.3	139	3	2.4	0.5	187	1	Alive	NA	138	137	233.75	2	No	Yes	Yes	Obese	Yes	Former	< High school	Low	1.13597	137	Negative	5.45425	Q1	2352.63
43402	23	Female	Non-Hispanic Black	31326.4	NA	59	1	2007-2008	10	35	14	103	38	10.26	76.02	137	4.8	2.2	0.4	496	1	Alive	NA	133	133	1082.18	1	No	No	No	Overweight	Yes	Current	< High school	Low	0.513233	133	Negative	6.98673	Q4	3132.64
43414	67	Male	Non-Hispanic Black	9460.37	NA	61	2	2007-2008	22	22	36	89	43	8.55	115.8	144	3.4	2.6	0.6	284	1	Dead	2	6	5	371.385	1	No	No	No	Normal	Yes	Current	>High school	Low	1.10654	5	Negative	5.91724	Q2	946.037
43418	63	Female	Non-Hispanic Black	9906.99	NA	62	1	2007-2008	21	23	19	59	44	8.55	63.65	140	2.3	3.6	0.2	262	1	Alive	NA	145	144	167.389	2	No	No	No	Obese	Yes	Former	>High school	Middle	1.20686	144	Negative	5.12032	Q1	990.699
43420	46	Female	Non-Hispanic Black	30959.8	NA	68	1	2007-2008	12	21	16	125	34	5.13	81.33	141	8.7	3	0.2	368	1	Alive	NA	139	139	1067.2	3	No	No	No	Obese	No	Never	>High school	Middle	0.757772	139	Negative	6.97279	Q4	3095.98
43445	50	Male	Mexican American	13942.4	NA	69	1	2007-2008	26	16	24	115	43	15.39	45.97	138	4.6	2.8	0.4	258	1	Alive	NA	137	136	423.857	1	Yes	No	No	Overweight	No	Current	< High school	Middle	0.608112	136	Negative	6.0494	Q3	1394.24
43455	25	Male	Other	80617.1	NA	60	2	2007-2008	48	33	46	82	46	23.94	72.49	138	3.3	3.5	0.7	299	1	Alive	NA	135	134	281.914	3	No	No	No	Overweight	No	Never	>High school	High	0.398256	134	Positive	5.6416	Q1	8061.71
43458	62	Female	Mexican American	9043.72	NA	65	2	2007-2008	26	26	16	80	44	10.26	74.26	141	2.6	2.2	0.4	226	1	Alive	NA	136	135	267.091	3	No	Yes	No	Overweight	No	Never	< High school	High	1.39885	135	Negative	5.58759	Q1	904.372
43489	64	Female	Non-Hispanic Black	9646.59	NA	62	1	2007-2008	27	21	26	89	42	11.97	72.49	144	5	2	0.5	284	1	Alive	NA	145	144	710	3	No	No	No	Normal	No	Never	< High school	High	0.91075	144	Negative	6.56526	Q4	964.659
43503	58	Female	Non-Hispanic Black	22452.7	NA	64	2	2007-2008	37	31	75	73	40	8.55	70.72	139	3.6	1.5	0.3	302	1	Alive	NA	149	148	724.8	2	No	Yes	No	Overweight	No	Former	>High school	High	0.978773	148	Negative	6.5859	Q4	2245.27
43526	72	Male	Other Hispanic	8534.21	NA	72	1	2007-2008	17	23	9	68	40	17.1	72.49	139	2.5	1.6	0.6	287	1	Alive	NA	151	149	448.438	3	No	Yes	No	Normal	Yes	Never	< High school	Low	1.39944	149	Negative	6.10577	Q3	853.421
43559	21	Female	Non-Hispanic White	78017.1	NA	73	1	2007-2008	17	26	14	43	41	5.13	54.81	138	6.1	2.6	0.5	161	1	Alive	NA	143	141	377.731	3	No	No	No	Normal	Yes	Never	>High school	Middle	0.822512	141	Negative	5.93418	Q2	7801.71
43621	61	Male	Mexican American	6828.56	NA	64	2	2007-2008	15	28	33	74	45	6.84	64.53	139	4.8	1.7	0.7	352	1	Alive	NA	149	148	993.882	1	No	No	No	Normal	Yes	Current	>High school	High	1.25285	148	Negative	6.90162	Q4	682.856
43702	80	Female	Non-Hispanic Black	15742.1	NA	67	2	2007-2008	15	25	11	57	36	13.68	80.44	141	3.1	1.6	0.7	209	1	Dead	1	18	16	404.938	3	Yes	No	No	Normal	No	Never	< High school	Low	2.4708	16	Negative	6.00373	Q2	1574.21
43738	80	Male	Non-Hispanic White	6318.22	NA	66	2	2007-2008	21	19	48	56	38	15.39	63.65	139	2.8	3.5	0.5	237	1	Dead	7	45	44	189.6	3	Yes	No	No	Normal	Yes	Never	< High school	Middle	1.39954	44	Negative	5.24492	Q1	631.822
43756	64	Male	Mexican American	6545.07	NA	72	2	2007-2008	23	26	17	54	41	10.26	86.63	141	3.7	1.7	0.4	257	1	Alive	NA	137	136	559.353	2	No	No	No	Overweight	No	Former	< High school	Low	1.35007	136	Negative	6.32678	Q3	654.507
43911	60	Male	Non-Hispanic White	20802.2	NA	59	2	2007-2008	31	23	39	44	36	15.39	90.17	138	3.9	2.9	0.2	274	1	Alive	NA	140	139	368.483	1	No	Yes	No	Overweight	Yes	Current	>High school	Low	0.904581	139	Negative	5.90939	Q2	2080.22
43940	80	Female	Non-Hispanic Black	13590.5	NA	71	2	2007-2008	11	16	15	69	34	6.84	61	145	3	1.1	0.2	154	1	Dead	5	2	1	420	2	No	No	No	Overweight	No	Former	< High school	Low	2.50607	1	Negative	6.04025	Q3	1359.05
43971	52	Female	Other	158173	NA	65	2	2007-2008	31	24	39	59	44	11.97	60.11	137	5.8	3	0.6	324	1	Alive	NA	136	135	626.4	3	Yes	No	No	Normal	No	Never	>High school	High	0.691813	135	Negative	6.43999	Q4	15817.3
44032	47	Female	Non-Hispanic Black	24647.1	NA	74	1	2007-2008	22	22	19	67	38	11.97	76.02	138	3.7	2.2	0.8	386	1	Alive	NA	147	146	649.182	2	No	Yes	No	Obese	Yes	Former	>High school	High	0.571113	146	Negative	6.47571	Q4	2464.71
44040	42	Male	Other	81406.8	NA	62	1	2007-2008	28	23	18	68	46	11.97	63.65	141	4.6	2.6	0.6	257	1	Alive	NA	145	144	454.692	3	No	No	No	Overweight	No	Never	>High school	Low	0.710338	144	Negative	6.11962	Q3	8140.68
44086	50	Male	Non-Hispanic Black	28135.7	NA	66	2	2007-2008	26	28	52	56	45	11.97	94.59	139	2.6	2.4	0.6	272	1	Alive	NA	148	148	294.667	3	No	No	No	Obese	Yes	Never	>High school	Low	1.00942	148	Negative	5.68584	Q2	2813.57
44096	64	Male	Other Hispanic	7649.71	NA	72	1	2007-2008	12	18	9	59	38	10.26	72.49	140	5.5	2.3	0.5	254	1	Alive	NA	152	150	607.391	1	No	No	No	Normal	Yes	Current	< High school	Middle	1.30927	150	Negative	6.40917	Q4	764.971
44142	28	Male	Other	71300.8	NA	69	2	2007-2008	27	32	34	79	48	11.97	68.07	141	3.2	2.1	0.4	222	1	Alive	NA	154	153	338.286	2	No	No	Yes	Normal	Yes	Former	>High school	Middle	0.776735	153	Negative	5.82389	Q2	7130.08
44155	71	Female	Non-Hispanic Black	14011.9	NA	67	2	2007-2008	19	20	17	45	41	10.26	69.84	142	2.2	1.8	0.4	301	1	Alive	NA	142	142	367.889	2	No	Yes	No	Obese	Yes	Former	>High school	Middle	1.08229	142	Negative	5.90778	Q2	1401.19
44195	69	Male	Other Hispanic	5118.86	NA	73	2	2007-2008	22	16	50	70	42	8.55	72.49	137	4.6	1.8	0.5	285	1	Dead	10	100	100	728.333	3	Yes	No	No	Obese	Yes	Never	< High school	Low	0.825872	100	Negative	6.59076	Q4	511.886
44200	80	Male	Non-Hispanic White	22356.2	NA	71	2	2007-2008	16	24	14	57	41	10.26	94.59	139	3.7	1.3	0.5	249	1	Alive	NA	153	152	708.692	3	No	Yes	No	Overweight	No	Never	>High school	High	1.92771	152	Negative	6.56342	Q4	2235.62
44238	61	Male	Non-Hispanic White	39600.4	NA	69	2	2007-2008	23	21	15	59	41	13.68	76.02	140	3.5	2.7	0.6	246	1	Alive	NA	154	154	318.889	2	No	No	No	Obese	Yes	Former	>High school	Middle	1.0858	154	Negative	5.76484	Q2	3960.04
44266	39	Female	Other Hispanic	21112	NA	70	2	2007-2008	57	38	18	121	40	6.84	49.5	140	3.4	2.2	0.4	279	1	Alive	NA	136	134	431.182	3	No	Yes	No	Overweight	Yes	Never	< High school	Middle	0.703569	134	Negative	6.06653	Q3	2111.2
44285	55	Male	Non-Hispanic Black	19889.4	NA	68	2	2007-2008	19	25	12	45	39	6.84	104.31	143	3.4	1.3	0.3	259	1	Dead	3	32	32	677.385	3	No	Yes	No	Obese	No	Never	>High school	Middle	1.21794	32	Negative	6.51824	Q4	1988.94
44307	57	Female	Other Hispanic	11764.6	NA	61	1	2007-2008	22	26	17	73	41	8.55	87.52	139	4.1	1.7	0.5	191	1	Alive	NA	152	151	460.647	3	No	Yes	No	Overweight	No	Never	>High school	Middle	1.65426	151	Negative	6.13263	Q3	1176.46
44318	31	Female	Other	34468.1	NA	67	2	2007-2008	34	31	29	45	45	11.97	45.08	138	3.6	2.5	0.4	172	1	Alive	NA	142	141	247.68	3	No	No	Yes	Underweight	Yes	Never	< High school	Low	0.958198	141	Negative	5.51214	Q1	3446.81
44327	54	Female	Other	24296.7	NA	62	1	2007-2008	22	22	19	69	45	8.55	45.97	140	2.6	2	0.4	225	1	Alive	NA	145	144	292.5	3	No	No	No	Overweight	No	Never	< High school	Middle	1.1257	144	Negative	5.67846	Q2	2429.67
44364	80	Male	Non-Hispanic Black	10515.3	NA	63	1	2007-2008	19	21	34	89	42	13.68	72.49	138	3.5	1.1	0.4	250	1	Dead	1	114	113	795.455	2	No	No	No	Overweight	Yes	Former	>High school	Middle	1.54167	113	Negative	6.67891	Q4	1051.53
44413	53	Male	Mexican American	11084.3	NA	59	1	2007-2008	20	26	21	67	39	11.97	72.49	141	3.5	2.2	0.5	256	1	Alive	NA	133	132	407.273	3	No	No	No	Obese	Yes	Never	< High school	Low	1.20363	132	Negative	6.00948	Q2	1108.43
44446	48	Male	Non-Hispanic Black	22585.1	NA	74	2	2007-2008	21	26	96	52	39	10.26	85.75	136	6.3	1.9	0.6	329	1	Alive	NA	141	140	1090.89	1	No	No	No	Overweight	No	Current	>High school	Middle	0.827769	140	Negative	6.99475	Q4	2258.51
44481	51	Female	Other Hispanic	10667.1	NA	73	1	2007-2008	19	19	14	62	45	8.55	48.62	140	3	1.9	0.3	335	1	Alive	NA	142	140	528.947	3	No	No	No	Overweight	Yes	Never	< High school	Middle	0.663594	140	Negative	6.27089	Q3	1066.71
44550	66	Female	Other Hispanic	8367.18	NA	63	2	2007-2008	21	23	28	115	42	11.97	63.65	138	4.3	2.3	0.6	214	1	Alive	NA	138	137	400.087	3	No	No	No	Overweight	No	Never	>High school	Middle	1.54792	137	Negative	5.99168	Q2	836.718
44572	60	Female	Non-Hispanic Black	13131.2	NA	72	2	2007-2008	17	17	19	57	45	10.26	96.36	138	3.8	2.8	0.5	310	1	Alive	NA	137	136	420.714	3	No	Yes	No	Overweight	No	Never	< High school	High	0.79802	136	Negative	6.04195	Q3	1313.12
44628	80	Female	Non-Hispanic White	34079.4	NA	61	1	2007-2008	22	31	29	98	43	11.97	81.33	139	8.9	2	0.7	286	1	Dead	10	98	97	1272.7	3	No	Yes	No	Obese	No	Never	>High school	Middle	1.84873	97	Negative	7.1489	Q4	3407.94
44691	60	Male	Non-Hispanic Black	6094.55	NA	60	2	2007-2008	34	25	42	77	43	22.23	90.17	142	6.6	3.3	0.4	261	1	Alive	NA	135	133	522	1	No	No	No	Overweight	Yes	Current	>High school	Middle	0.985624	133	Negative	6.25767	Q3	609.455
44692	49	Female	Non-Hispanic White	27136.4	NA	67	1	2007-2008	23	23	29	61	44	8.55	63.65	142	6.9	2.8	0.8	359	1	Alive	NA	148	148	884.679	1	No	No	No	Underweight	Yes	Current	>High school	Middle	0.654584	148	Negative	6.78522	Q4	2713.64
44731	60	Female	Other Hispanic	5283.76	NA	73	2	2007-2008	17	21	15	105	35	6.84	54.81	138	2.9	1.3	0.3	358	1	Dead	4	110	110	798.615	3	No	No	No	Overweight	No	Never	>High school	Middle	0.853617	110	Negative	6.68288	Q4	528.376
44813	46	Male	Other	81406.8	NA	62	1	2007-2008	19	18	10	58	42	10.26	63.65	139	6	3.2	0.9	263	1	Alive	NA	145	144	493.125	1	No	No	No	Normal	Yes	Current	< High school	Middle	0.722267	144	Negative	6.20076	Q3	8140.68
44839	75	Female	Other	16918.1	NA	69	2	2007-2008	21	26	67	80	38	8.55	168.84	136	4.2	1.2	0.4	135	1	Dead	9	64	63	472.5	3	Yes	Yes	Yes	Obese	No	Never	< High school	Middle	3.15204	63	Negative	6.15804	Q3	1691.81
44886	51	Male	Other	71843.8	NA	62	1	2007-2008	17	23	12	69	43	20.52	63.65	140	3.3	1.2	0.4	248	1	Dead	4	64	63	682	1	No	Yes	No	Normal	Yes	Current	>High school	Middle	1.14715	63	Negative	6.52503	Q4	7184.38
44915	69	Male	Non-Hispanic Black	5576.08	NA	62	1	2007-2008	16	22	33	47	41	6.84	63.65	139	2.5	2.6	0.5	222	1	Dead	10	16	15	213.462	2	No	Yes	No	Overweight	Yes	Former	>High school	Low	1.70946	15	Negative	5.36346	Q1	557.608
44998	46	Female	Other Hispanic	17153.7	NA	73	2	2007-2008	16	20	19	50	37	13.68	63.65	128	4.6	2.3	0.4	317	1	Alive	NA	146	145	634	1	No	Yes	No	Overweight	No	Current	>High school	High	0.725552	145	Negative	6.45205	Q4	1715.37
45018	71	Male	Non-Hispanic Black	10084	NA	62	1	2007-2008	27	25	24	65	47	18.81	107.85	141	1.5	1.6	0.7	227	1	Dead	2	43	42	212.812	3	No	Yes	No	Overweight	No	Never	< High school	Middle	1.50484	42	Negative	5.36041	Q1	1008.4
45137	51	Female	Non-Hispanic Black	21502.8	NA	73	2	2007-2008	16	16	27	78	41	11.97	54.81	134	3.4	1.5	0.3	408	1	Alive	NA	145	145	924.8	3	Yes	Yes	No	Obese	Yes	Never	< High school	High	0.5	145	Negative	6.82958	Q4	2150.28
45282	74	Male	Non-Hispanic White	8232.11	NA	61	1	2007-2008	20	24	21	63	43	6.84	72.49	138	4.1	1.5	0.6	257	1	Alive	NA	152	151	702.467	2	No	Yes	No	Obese	Yes	Former	>High school	High	1.54524	151	Negative	6.5546	Q4	823.211
45284	53	Female	Other	72691.6	NA	69	2	2007-2008	19	22	34	43	42	25.65	51.27	138	1.8	1.4	0.2	245	1	Alive	NA	153	153	315	2	No	No	No	Normal	Yes	Former	>High school	High	1.09183	153	Negative	5.75257	Q2	7269.16
45334	71	Male	Non-Hispanic Black	11053.9	NA	59	1	2007-2008	18	33	25	81	42	8.55	107.85	141	3.6	1.2	0.3	231	1	Dead	2	83	83	693	2	No	No	No	Overweight	Yes	Former	< High school	Low	2.39069	83	Negative	6.54103	Q4	1105.39
45367	61	Female	Mexican American	4735.52	NA	70	1	2007-2008	15	19	15	59	43	11.97	45.97	139	3	1.8	0.4	257	1	Alive	NA	144	144	428.333	3	No	No	No	Overweight	No	Never	< High school	Middle	1.16441	144	Negative	6.0599	Q3	473.552
45417	80	Female	Non-Hispanic Black	12334.6	NA	59	1	2007-2008	18	21	17	59	37	3.42	63.65	140	2.5	1.5	0.4	302	1	Dead	10	81	80	503.333	1	No	Yes	Yes	Normal	Yes	Current	< High school	High	1.31119	80	Negative	6.22125	Q3	1233.46
45425	77	Female	Non-Hispanic Black	13238.2	NA	68	1	2007-2008	18	22	18	51	42	8.55	81.33	141	7.1	2.2	0.6	508	1	Dead	1	112	111	1639.45	2	No	Yes	No	Overweight	No	Former	>High school	Middle	0.785984	111	Negative	7.40212	Q4	1323.82
45435	67	Male	Non-Hispanic White	13943.1	NA	70	1	2007-2008	21	28	18	83	41	17.1	72.49	140	3.9	1.6	0.7	280	1	Alive	NA	145	145	682.5	3	No	Yes	No	Normal	No	Never	>High school	Low	1.46206	145	Negative	6.52576	Q4	1394.31
45484	35	Female	Other Hispanic	16101.8	NA	62	1	2007-2008	15	17	7	42	47	5.13	45.97	140	3.9	2.9	0.3	280	1	Alive	NA	145	145	376.552	1	Yes	No	No	Normal	No	Current	< High school	Low	0.548673	145	Negative	5.93106	Q2	1610.18
45534	55	Female	Non-Hispanic Black	21589.8	NA	64	1	2007-2008	13	15	23	73	33	15.39	90.17	137	4.3	2.5	0.5	235	1	Dead	7	39	38	404.2	2	Yes	Yes	No	Obese	Yes	Former	>High school	Middle	0.973676	38	Negative	6.00191	Q2	2158.98
45547	80	Male	Mexican American	7383.92	NA	73	1	2007-2008	16	27	15	76	42	13.68	125.53	140	2.8	2.3	0.5	258	1	Dead	2	91	91	314.087	2	No	No	No	Normal	No	Former	< High school	Low	2.09302	91	Negative	5.74967	Q2	738.392
45603	61	Male	Non-Hispanic Black	7949.2	NA	67	2	2007-2008	14	19	14	77	40	11.97	99.89	139	2.3	1.9	0.7	235	1	Alive	NA	141	140	284.474	1	No	No	No	Normal	Yes	Current	< High school	Middle	1.31811	140	Negative	5.65064	Q1	794.92
45631	48	Female	Other Hispanic	22855.9	NA	61	2	2007-2008	20	19	16	109	41	10.26	66.3	140	4.5	2.4	0.5	322	1	Alive	NA	138	137	603.75	3	No	No	No	Obese	No	Never	< High school	Low	0.633321	137	Negative	6.40316	Q4	2285.59
45641	62	Female	Other	64654.5	NA	68	1	2007-2008	24	24	9	48	43	17.1	63.65	140	2	1.7	0.3	204	1	Alive	NA	139	138	240	3	No	Yes	No	Normal	No	Never	>High school	Middle	1.48891	138	Negative	5.48064	Q1	6465.45
45648	62	Female	Non-Hispanic Black	14192.1	NA	72	1	2007-2008	23	24	32	72	39	17.1	63.65	140	2.5	2	0.3	242	1	Dead	1	144	142	302.5	3	No	Yes	No	Obese	No	Never	< High school	Low	1.28211	142	Negative	5.71208	Q2	1419.21
45649	73	Male	Non-Hispanic White	11953.6	NA	66	2	2007-2008	21	20	15	61	43	13.68	99.89	138	4	3.4	0.9	236	1	Alive	NA	149	148	277.647	3	Yes	Yes	No	Overweight	Yes	Never	>High school	Middle	1.34999	148	Negative	5.62635	Q1	1195.36
45753	67	Female	Non-Hispanic Black	10339.8	NA	74	1	2007-2008	11	16	20	53	37	11.97	65.42	139	5.6	1.6	0.4	260	1	Alive	NA	146	145	910	2	No	Yes	No	Overweight	Yes	Former	>High school	High	1.24315	145	Negative	6.81344	Q4	1033.98
45771	27	Male	Other	35411.2	NA	62	1	2007-2008	21	21	19	55	48	35.91	90.17	139	1.8	2.1	0.4	173	1	Alive	NA	145	144	148.286	3	No	No	No	Normal	No	Never	< High school	Middle	0.7152	144	Positive	4.99914	Q1	3541.12
45775	42	Male	Other	13462	NA	66	2	2007-2008	40	22	158	70	38	15.39	56.58	140	5.1	3.1	0.4	283	1	Alive	NA	145	144	465.581	3	No	Yes	No	Normal	Yes	Never	< High school	Middle	0.516245	144	Negative	6.14329	Q3	1346.2
45828	70	Male	Non-Hispanic White	27931.2	NA	63	2	2007-2008	25	30	18	53	39	17.1	76.02	139	3.6	1.4	0.4	93	1	Alive	NA	151	151	239.143	3	No	Yes	No	Obese	Yes	Never	>High school	High	4.51613	151	Negative	5.47706	Q1	2793.12
45833	80	Female	Non-Hispanic White	37493.2	NA	61	2	2007-2008	13	23	20	76	38	13.68	75.14	138	6.2	1.3	0.6	285	1	Dead	10	108	108	1359.23	2	No	Yes	No	Normal	Yes	Former	< High school	Middle	1.79061	108	Negative	7.21467	Q4	3749.32
45835	53	Male	Other Hispanic	14808.9	NA	61	2	2007-2008	28	24	21	73	41	13.68	99.89	141	2.7	1.6	0.6	269	1	Alive	NA	136	135	453.938	3	No	No	No	Obese	No	Never	>High school	High	0.893626	135	Negative	6.11796	Q3	1480.89
45850	53	Female	Other	122367	NA	66	2	2007-2008	19	26	21	58	42	15.39	54.81	139	3.8	2.1	0.3	303	1	Alive	NA	140	140	548.286	3	No	No	No	Normal	No	Never	< High school	High	1.04335	140	Negative	6.3068	Q3	12236.7
45872	22	Male	Other Hispanic	20631.7	NA	68	2	2007-2008	18	20	15	39	43	18.81	71.6	140	1.8	1.4	0.4	190	1	Alive	NA	154	152	244.286	3	No	No	No	Normal	Yes	Never	< High school	High	0.545837	152	Negative	5.49834	Q1	2063.17
45874	21	Female	Non-Hispanic Black	29596.7	NA	68	1	2007-2008	19	17	20	66	42	10.26	72.49	138	5	2.7	0.2	327	1	Alive	NA	138	137	605.556	1	No	No	No	Obese	Yes	Current	< High school	Middle	0.250463	137	Negative	6.40615	Q4	2959.67
45959	60	Female	Non-Hispanic Black	9798.26	NA	74	2	2007-2008	16	20	30	107	46	10.26	76.91	138	2.7	4.7	0.6	319	1	Alive	NA	141	140	183.255	3	Yes	Yes	Yes	Obese	No	Never	>High school	Middle	0.940439	140	Negative	5.21088	Q1	979.826
45972	48	Male	Non-Hispanic White	151732	NA	65	2	2007-2008	21	32	32	49	46	13.68	81.33	139	5	2.7	0.8	347	1	Dead	2	111	110	642.593	1	No	Yes	No	Underweight	No	Current	< High school	Low	0.965944	110	Negative	6.46551	Q4	15173.2
45984	37	Female	Non-Hispanic White	25256.1	NA	59	1	2007-2008	19	18	16	74	42	11.97	63.65	138	6.9	3.1	0.6	372	1	Alive	NA	134	133	828	3	Yes	Yes	No	Obese	No	Never	>High school	Middle	0.410728	133	Negative	6.71901	Q4	2525.61
45998	78	Male	Mexican American	11071.2	NA	66	1	2007-2008	11	20	18	74	38	5.13	116.69	142	2.8	1.4	0.6	230	1	Dead	2	105	104	460	3	No	Yes	No	Obese	Yes	Never	< High school	Low	2.04503	104	Negative	6.13123	Q3	1107.12
46073	18	Male	Other Hispanic	11258.7	NA	73	1	2007-2008	30	31	28	85	43	23.94	72.49	141	2.5	2.9	0.6	242	1	Alive	NA	143	142	208.621	NA	No	No	No	Normal	Yes	Former	< High school	Middle	0.420977	142	Negative	5.34052	Q1	1125.87
46112	76	Female	Non-Hispanic White	43177.8	NA	66	2	2007-2008	23	23	21	76	35	15.39	70.72	139	4.2	5.7	0.8	296	1	Alive	NA	148	147	218.105	3	Yes	Yes	No	Normal	No	Never	>High school	High	1.23136	147	Negative	5.38498	Q1	4317.78
46165	34	Female	Mexican American	16982.1	NA	74	2	2007-2008	22	25	16	58	44	13.68	61	135	3.7	3	0.7	179	1	Alive	NA	141	140	220.767	3	No	No	No	Normal	Yes	Never	< High school	Low	1.01241	140	Negative	5.39711	Q1	1698.21
46170	59	Female	Non-Hispanic White	26184.7	NA	64	1	2007-2008	16	17	15	53	42	10.26	81.33	140	3.7	2.2	0.6	219	1	Alive	NA	145	143	368.318	2	No	No	No	Obese	No	Former	>High school	Low	1.14498	143	Negative	5.90895	Q2	2618.47
46186	48	Male	Non-Hispanic Black	28298.9	NA	67	2	2007-2008	27	29	37	67	42	18.81	99.89	137	5.9	2.7	0.8	236	1	Dead	1	80	80	515.704	1	No	Yes	No	Overweight	Yes	Current	>High school	Middle	1.13513	80	Negative	6.24553	Q3	2829.89
46364	68	Male	Non-Hispanic Black	7200.11	NA	64	2	2007-2008	42	32	61	81	41	8.55	79.56	134	2.6	2	0.6	270	1	Alive	NA	149	148	351	2	No	Yes	Yes	Overweight	Yes	Former	< High school	High	1.24357	148	Negative	5.86079	Q2	720.011
46440	48	Female	Other Hispanic	20612.4	NA	72	1	2007-2008	16	24	37	81	43	8.55	63.65	137	5	3.9	0.7	266	1	Alive	NA	151	150	341.026	1	No	No	No	Normal	Yes	Current	>High school	High	1.08271	150	Negative	5.83196	Q2	2061.24
46447	65	Female	Mexican American	5113.99	NA	71	2	2007-2008	16	24	15	84	41	18.81	55.69	143	4.4	3	0.5	157	1	Alive	NA	140	139	230.267	3	No	Yes	No	Normal	No	Never	< High school	Middle	2.48408	139	Negative	5.43924	Q1	511.399
46458	61	Male	Non-Hispanic Black	6081.06	NA	62	1	2007-2008	16	18	23	61	45	18.81	99.01	143	4.7	1.9	0.7	271	1	Alive	NA	145	144	670.368	3	Yes	Yes	No	Normal	Yes	Never	>High school	High	1.01292	144	Negative	6.50783	Q4	608.106
46475	60	Male	Non-Hispanic Black	8621.92	NA	66	2	2007-2008	21	23	78	36	47	17.1	120.22	140	1.5	1.6	0.5	139	1	Alive	NA	148	147	130.312	1	No	Yes	No	Overweight	Yes	Current	>High school	Middle	2.16648	147	Negative	4.86994	Q1	862.192
46486	49	Male	Other Hispanic	23635.2	NA	72	1	2007-2008	31	21	17	59	42	10.26	90.17	140	3.2	2.1	0.5	242	1	Alive	NA	152	150	368.762	2	No	No	No	Overweight	Yes	Former	>High school	High	0.763694	150	Positive	5.91015	Q2	2363.52
46538	33	Male	Other Hispanic	28491.8	NA	68	2	2007-2008	37	30	30	91	42	8.55	65.42	140	3.6	2.2	0.4	264	1	Alive	NA	155	155	432	3	No	No	No	Obese	Yes	Never	< High school	Middle	0.616496	155	Positive	6.06843	Q3	2849.18
46594	60	Female	Non-Hispanic Black	8963.33	NA	74	2	2007-2008	21	20	51	99	41	15.39	70.72	138	3.4	3.1	0.4	288	1	Alive	NA	141	140	315.871	3	Yes	Yes	No	Overweight	Yes	Never	>High school	High	0.909241	140	Negative	5.75533	Q2	896.333
46613	39	Male	Other	21956.4	NA	67	2	2007-2008	28	25	28	68	46	15.39	69.84	139	2.6	2.6	0.5	251	1	Alive	NA	142	141	251	1	No	No	No	Normal	Yes	Current	< High school	Low	0.734094	141	Negative	5.52545	Q1	2195.64
46616	60	Male	Non-Hispanic White	47355.3	NA	70	1	2007-2008	24	22	141	67	40	17.1	81.33	138	4.7	1.7	0.4	205	1	Alive	NA	145	144	566.765	2	Yes	No	Yes	Obese	Yes	Former	>High school	High	1.31436	144	Negative	6.33994	Q3	4735.53
46625	51	Female	Non-Hispanic Black	21247	NA	64	1	2007-2008	19	26	45	100	44	17.1	54.81	138	6.5	2.5	0.4	313	1	Alive	NA	145	144	813.8	1	No	No	No	Normal	Yes	Current	>High school	Middle	0.971902	144	Negative	6.70171	Q4	2124.7
46676	51	Male	Non-Hispanic Black	24264.6	NA	72	1	2007-2008	14	22	12	52	34	8.55	63.65	135	5.8	1.5	0.7	399	1	Dead	2	10	8	1542.8	2	No	No	No	Overweight	Yes	Former	< High school	Middle	0.751547	8	Negative	7.34135	Q4	2426.46
46736	47	Female	Non-Hispanic Black	30959.8	NA	68	1	2007-2008	16	21	18	96	42	8.55	45.97	140	4	1.7	0.5	235	1	Alive	NA	139	137	552.941	3	No	No	No	Overweight	No	Never	>High school	High	1.05	137	Negative	6.31525	Q3	3095.98
46787	57	Female	Non-Hispanic White	111433	NA	67	2	2007-2008	12	20	10	69	44	18.81	51.27	139	2.3	2.2	0.5	222	1	Alive	NA	141	140	232.091	3	No	No	No	Normal	No	Never	>High school	High	1.48239	140	Negative	5.44713	Q1	11143.3
46811	80	Male	Other	26067.9	NA	68	2	2007-2008	18	24	56	75	40	17.1	98.12	141	2.4	1.4	0.3	175	1	Dead	1	9	8	300	3	No	Yes	No	Underweight	No	Never	>High school	Low	2.58599	8	Negative	5.70378	Q2	2606.79
46830	62	Female	Non-Hispanic Black	12700.2	NA	68	1	2007-2008	26	25	79	142	40	10.26	63.65	140	2	2	0.4	236	1	Alive	NA	139	138	236	1	No	No	No	Obese	Yes	Current	< High school	High	1.28805	138	Negative	5.46383	Q1	1270.02
46835	49	Male	Non-Hispanic Black	44551.6	NA	65	2	2007-2008	28	26	53	46	42	8.55	69.84	139	4.3	2.5	0.6	398	1	Alive	NA	136	134	684.56	2	No	No	No	Overweight	Yes	Former	>High school	High	0.604933	134	Negative	6.52878	Q4	4455.16
46841	49	Female	Other Hispanic	22855.9	NA	61	2	2007-2008	14	18	19	45	42	11.97	50.39	141	4.3	2.8	0.6	308	1	Alive	NA	149	149	473	2	No	No	No	Overweight	Yes	Former	>High school	Middle	0.765339	149	Negative	6.1591	Q3	2285.59
46846	78	Female	Non-Hispanic White	10980.9	NA	66	2	2007-2008	33	36	40	95	39	11.97	53.04	139	3.7	4	0.5	207	1	Alive	NA	148	147	191.475	3	No	Yes	No	Overweight	No	Never	< High school	Middle	2.3614	147	Positive	5.25476	Q1	1098.09
46933	62	Male	Non-Hispanic Black	6424.23	NA	68	2	2007-2008	18	18	15	51	49	6.84	78.68	140	3.2	2.8	0.6	359	1	Alive	NA	154	153	410.286	2	Yes	No	No	Normal	Yes	Former	< High school	Low	0.732712	153	Negative	6.01685	Q2	642.423
46941	51	Male	Other	18658.7	NA	69	2	2007-2008	20	19	35	82	46	8.55	82.21	141	4.3	2.7	0.6	268	1	Alive	NA	154	153	426.815	1	No	No	No	Normal	Yes	Current	>High school	High	0.808489	153	Negative	6.05635	Q3	1865.87
46954	54	Female	Non-Hispanic Black	39713.7	NA	65	2	2007-2008	34	33	55	84	43	8.55	72.49	141	2.8	3.1	0.7	258	1	Alive	NA	136	134	233.032	2	No	No	No	Obese	No	Former	>High school	High	1.18454	134	Negative	5.45118	Q1	3971.37
47044	66	Female	Non-Hispanic White	76524.7	NA	71	2	2007-2008	12	20	30	75	38	5.13	72.49	141	5.1	2	0.6	283	1	Dead	7	92	91	721.65	2	No	No	No	Obese	Yes	Former	>High school	Middle	1.34647	91	Negative	6.58154	Q4	7652.47
47095	63	Male	Mexican American	8065.3	NA	66	2	2007-2008	25	22	36	82	41	10.26	64.53	138	4.3	1.8	0.8	249	1	Alive	NA	148	146	594.833	2	No	Yes	No	Normal	Yes	Former	>High school	High	1.11325	146	Negative	6.38828	Q3	806.53
47156	60	Female	Non-Hispanic Black	12078.9	NA	67	2	2007-2008	13	8	18	77	41	8.55	101.66	141	4.2	2	0.4	371	1	Dead	10	75	74	779.1	2	No	Yes	No	Obese	Yes	Former	>High school	High	0.358836	74	Negative	6.65814	Q4	1207.89
47257	63	Female	Non-Hispanic Black	11321.4	NA	68	2	2007-2008	22	52	393	84	41	13.68	68.95	133	3.3	1.9	0.4	167	1	Dead	10	107	106	290.053	3	Yes	Yes	No	Normal	Yes	Never	< High school	Low	4.18231	106	Negative	5.67006	Q2	1132.14
47331	65	Male	Other Hispanic	5934.24	NA	62	1	2007-2008	25	24	29	98	41	6.84	45.97	139	2.9	1.9	0.3	295	1	Alive	NA	145	145	450.263	2	Yes	Yes	No	Overweight	No	Former	< High school	Middle	1.05763	145	Negative	6.10983	Q3	593.424
47332	43	Male	Non-Hispanic Black	24072	NA	68	2	2007-2008	30	31	22	41	47	15.39	87.52	139	1.4	2.4	0.4	270	1	Alive	NA	155	154	157.5	2	Yes	No	No	Overweight	Yes	Former	>High school	High	0.901376	154	Negative	5.05943	Q1	2407.2
47356	33	Male	Other Hispanic	22510.5	NA	65	1	2007-2008	94	63	356	162	47	15.39	81.33	139	2.8	2	0.3	306	1	Alive	NA	140	140	428.4	3	No	No	No	Overweight	Yes	Never	< High school	Middle	0.70076	140	Negative	6.06006	Q3	2251.05
47369	75	Female	Mexican American	11181.9	NA	66	1	2007-2008	14	25	25	103	42	13.68	63.65	138	4.1	1.5	0.7	207	1	Dead	2	94	93	565.8	3	No	No	No	Obese	No	Never	< High school	Low	2.42084	93	Negative	6.33824	Q3	1118.19
47377	53	Male	Other	74245.8	NA	73	1	2007-2008	37	30	42	46	49	11.97	72.49	139	2.6	1.7	0.2	168	1	Alive	NA	142	142	256.941	2	Yes	No	No	Normal	Yes	Former	>High school	Middle	1.55592	142	Negative	5.54885	Q1	7424.58
47398	28	Male	Other Hispanic	23016.4	NA	73	1	2007-2008	46	32	16	63	47	11.97	78.68	142	3.8	2.2	0.6	246	1	Alive	NA	143	141	424.909	3	No	No	No	Normal	Yes	Never	>High school	Middle	0.537024	141	Negative	6.05188	Q3	2301.64
47407	45	Male	Non-Hispanic Black	31075.5	NA	66	2	2007-2008	28	22	44	54	46	13.68	100.78	139	3.4	3.1	0.3	135	1	Alive	NA	148	147	148.065	3	No	No	No	Overweight	Yes	Never	>High school	High	1.38587	147	Negative	4.99765	Q1	3107.55
47412	45	Male	Non-Hispanic Black	31075.5	NA	66	2	2007-2008	29	26	39	67	37	10.26	99.89	140	6.1	2.3	0.4	365	1	Alive	NA	140	138	968.043	1	No	No	No	Normal	Yes	Current	< High school	Low	0.595243	138	Negative	6.87528	Q4	3107.55
47522	58	Male	Non-Hispanic Black	34700.2	NA	65	2	2007-2008	48	31	39	53	43	13.68	81.33	139	3.4	1.4	0.5	242	1	Alive	NA	136	135	587.714	2	No	No	No	Overweight	Yes	Former	>High school	High	1.07239	135	Negative	6.37624	Q3	3470.02
47564	46	Female	Non-Hispanic White	26223	NA	67	1	2007-2008	12	16	18	66	40	6.84	72.49	141	6	2.1	0.9	267	1	Alive	NA	148	148	762.857	1	No	No	No	Obese	No	Current	>High school	Low	0.795749	148	Negative	6.63707	Q4	2622.3
47607	51	Male	Other	24487	NA	60	2	2007-2008	50	33	35	107	38	11.97	73.37	140	6.5	2.4	0.7	254	1	Dead	7	109	108	687.917	1	No	Yes	No	Overweight	No	Current	>High school	Middle	0.937056	108	Negative	6.53367	Q4	2448.7
47620	71	Female	Mexican American	6986.17	NA	73	1	2007-2008	16	20	22	89	37	8.55	45.97	141	4.9	1.9	0.8	302	1	Alive	NA	143	143	778.842	3	No	No	No	Obese	No	Never	< High school	Low	1.1755	143	Negative	6.65781	Q4	698.617
47701	60	Male	Other	65803.5	NA	66	2	2007-2008	25	27	30	44	44	18.81	114.92	140	4	1.6	0.4	274	1	Alive	NA	148	148	685	2	No	Yes	No	Normal	Yes	Former	>High school	High	1.18248	148	Negative	6.52942	Q4	6580.35
47820	37	Male	Mexican American	28491.8	NA	68	2	2007-2008	80	44	194	91	46	10.26	78.68	139	4.2	1.7	0.4	263	1	Alive	NA	155	155	649.765	3	No	Yes	No	Normal	Yes	Never	>High school	Low	0.692076	155	Negative	6.47661	Q4	2849.18
47860	52	Male	Non-Hispanic White	22364.7	NA	73	1	2007-2008	33	31	16	77	40	11.97	72.49	144	5.2	2	0.4	271	1	Alive	NA	142	142	704.6	1	No	No	No	Normal	Yes	Current	>High school	Middle	1.03547	142	Negative	6.55763	Q4	2236.47
47877	55	Male	Other	18662.5	NA	70	1	2007-2008	12	23	19	53	45	8.55	81.33	140	5.1	4.4	0.5	265	1	Dead	10	73	72	307.159	3	No	No	No	Overweight	No	Never	>High school	Low	1.37802	72	Negative	5.72737	Q2	1866.25
47886	74	Female	Non-Hispanic White	32773.3	NA	67	1	2007-2008	15	22	28	71	41	17.1	72.49	141	3.8	2.5	0.5	275	1	Alive	NA	147	146	418	1	No	Yes	No	Normal	Yes	Current	>High school	High	1.52854	146	Negative	6.03548	Q3	3277.33
47895	26	Female	Other	48332.2	NA	62	1	2007-2008	15	19	17	57	44	17.1	45.97	137	3.3	2	0.5	281	1	Alive	NA	144	144	463.65	3	No	No	No	Normal	No	Never	>High school	Middle	0.453915	144	Negative	6.13913	Q3	4833.22
47911	61	Female	Non-Hispanic Black	16378.1	NA	65	2	2007-2008	19	19	21	84	43	8.55	76.91	141	3.4	3.5	0.4	368	1	Alive	NA	135	134	357.486	3	Yes	Yes	No	Obese	No	Never	>High school	High	0.722535	134	Negative	5.8791	Q2	1637.81
47963	60	Female	Non-Hispanic Black	12700.2	NA	68	1	2007-2008	60	78	41	71	33	17.1	63.65	142	2.7	2.1	0.5	214	1	Alive	NA	139	138	275.143	3	Yes	Yes	No	Obese	No	Never	< High school	High	2.8233	138	Negative	5.61729	Q1	1270.02
47993	45	Male	Non-Hispanic Black	24222.2	NA	62	2	2007-2008	21	36	42	75	36	8.55	84.86	141	3.2	1.6	0.5	206	1	Alive	NA	156	156	412	1	No	No	No	Normal	Yes	Current	>High school	Middle	1.71608	156	Negative	6.02102	Q2	2422.22
48005	73	Female	Non-Hispanic White	50979.5	NA	61	2	2007-2008	31	32	20	79	36	17.1	173.26	137	5.2	0.8	0.6	194	1	Dead	3	34	33	1261	3	Yes	Yes	Yes	Obese	No	Never	>High school	Middle	2.16267	33	Negative	7.13966	Q4	5097.95
48087	33	Female	Non-Hispanic Black	23610.1	NA	67	2	2007-2008	37	29	17	47	43	13.68	63.65	141	2	1.9	0.4	221	1	Alive	NA	142	141	232.632	3	No	Yes	No	Obese	No	Never	>High school	High	0.7119	141	Negative	5.44946	Q1	2361.01
48103	49	Male	Other	24489.1	NA	65	1	2007-2008	50	58	240	150	37	15.39	72.49	136	3.6	1.7	0.5	244	1	Alive	NA	148	147	516.706	3	No	Yes	No	Obese	No	Never	>High school	Middle	1.64721	147	Negative	6.24747	Q3	2448.91
48155	38	Female	Non-Hispanic Black	25114.7	NA	72	1	2007-2008	16	17	19	73	37	8.55	63.65	138	2.4	2.3	0.3	324	1	Alive	NA	152	150	338.087	3	No	Yes	No	Obese	No	Never	>High school	Middle	0.498457	150	Negative	5.8233	Q2	2511.47
48159	61	Male	Non-Hispanic Black	6508.25	NA	65	1	2007-2008	20	22	56	90	45	15.39	249.29	137	5.8	2	0.5	493	1	Dead	2	80	79	1429.7	1	Yes	Yes	Yes	Normal	Yes	Current	>High school	Middle	0.608682	79	Negative	7.26522	Q4	650.825
48163	43	Male	Non-Hispanic Black	25767.3	NA	64	2	2007-2008	17	45	17	124	41	8.55	113.15	135	7.4	1.7	0.7	265	1	Alive	NA	149	148	1153.53	1	No	No	No	Overweight	Yes	Current	< High school	Low	1.77097	148	Negative	7.05058	Q4	2576.73
48164	69	Male	Other	16916.3	NA	59	2	2007-2008	21	24	11	44	42	13.68	90.17	141	4.5	2.1	0.5	223	1	Alive	NA	140	139	477.857	2	No	No	No	Normal	No	Former	>High school	Middle	1.62049	139	Negative	6.16931	Q3	1691.63
48203	54	Male	Non-Hispanic White	25308.4	NA	71	2	2007-2008	20	21	16	96	42	13.68	91.94	139	4.5	2.2	0.9	429	1	Alive	NA	153	153	877.5	1	No	Yes	No	Normal	Yes	Current	< High school	Middle	0.591073	153	Negative	6.77708	Q4	2530.84
48224	59	Male	Non-Hispanic White	83611.8	NA	63	2	2007-2008	18	29	22	97	45	27.36	85.75	139	3	1.3	0.5	196	1	Alive	NA	149	148	452.308	1	No	No	No	Normal	Yes	Current	>High school	High	2.05758	148	Positive	6.11436	Q3	8361.18
48253	61	Male	Non-Hispanic Black	7118.65	NA	59	2	2007-2008	133	120	151	115	39	11.97	121.11	141	3.5	1.2	0.4	317	1	Alive	NA	140	138	924.583	3	Yes	Yes	No	Overweight	Yes	Never	>High school	Middle	2.00229	138	Negative	6.82934	Q4	711.865
48265	61	Female	Non-Hispanic White	58093.4	NA	67	1	2007-2008	15	20	17	66	38	3.42	54.81	141	5.6	2.9	0.7	233	1	Alive	NA	141	141	449.931	1	No	No	No	Overweight	No	Current	>High school	Middle	1.35194	141	Negative	6.10909	Q3	5809.34
48301	42	Female	Non-Hispanic Black	23619.2	NA	62	1	2007-2008	26	32	40	58	41	8.55	45.97	138	5.3	1.9	0.5	283	1	Alive	NA	143	142	789.421	2	No	No	No	Normal	Yes	Former	< High school	High	0.931378	142	Negative	6.6713	Q4	2361.92
48313	72	Female	Non-Hispanic Black	11817.7	NA	67	1	2007-2008	9	19	24	70	40	11.97	99.01	141	1.2	1.5	0.4	208	1	Alive	NA	147	145	166.4	3	No	Yes	No	Normal	No	Never	< High school	Low	2.19231	145	Negative	5.11439	Q1	1181.77
48320	78	Male	Other Hispanic	7074.72	NA	62	2	2007-2008	24	30	39	80	39	11.97	68.95	141	2.3	2.1	0.5	220	1	Alive	NA	155	154	240.952	2	Yes	Yes	No	Normal	Yes	Former	< High school	Low	2.17114	154	Negative	5.4846	Q1	707.472
48327	73	Female	Other	33253.2	NA	73	2	2007-2008	20	29	18	57	41	10.26	72.49	142	2.6	1.7	0.4	213	1	Dead	1	44	43	325.765	3	No	Yes	No	Normal	Yes	Never	>High school	Middle	2.22242	43	Negative	5.78618	Q2	3325.32
48337	66	Male	Other	15520.3	NA	62	1	2007-2008	31	24	14	48	43	29.07	81.33	141	3.1	1	0.4	234	1	Alive	NA	145	145	725.4	3	Yes	Yes	No	Normal	No	Never	>High school	Middle	1.21579	145	Negative	6.58672	Q4	1552.03
48354	74	Female	Non-Hispanic Black	13027.6	NA	59	1	2007-2008	20	28	15	59	45	11.97	99.01	140	3.2	2.6	0.4	271	1	Alive	NA	133	131	333.538	3	No	Yes	No	Normal	No	Never	< High school	Low	1.70964	131	Negative	5.80976	Q2	1302.76
48359	33	Female	Non-Hispanic White	42968.8	NA	61	2	2007-2008	13	15	17	54	38	11.97	72.49	140	4	2.7	0.6	265	1	Alive	NA	138	137	392.593	1	No	No	No	Obese	Yes	Current	>High school	Low	0.518069	137	Negative	5.97277	Q2	4296.88
48408	66	Male	Other Hispanic	6270.39	NA	73	1	2007-2008	19	29	38	72	42	13.68	72.49	139	3	2.8	0.5	197	1	Alive	NA	143	142	211.071	2	No	Yes	No	Overweight	Yes	Former	< High school	Middle	2.22894	142	Negative	5.3522	Q1	627.039
48449	74	Female	Other	18492.8	NA	62	1	2007-2008	12	13	11	41	43	11.97	107.85	142	2.5	0.8	0.3	176	1	Dead	2	149	148	550	NA	No	No	No	Normal	No	Never	< High school	Low	1.57787	148	Negative	6.30992	Q3	1849.28
48450	80	Female	Other	26411.5	NA	62	1	2007-2008	17	23	19	57	39	18.81	72.49	142	4.7	2.1	0.8	57	1	Dead	1	3	2	127.571	3	Yes	Yes	No	Normal	Yes	Never	>High school	Middle	7.82922	2	Negative	4.84868	Q1	2641.15
48456	38	Male	Other Hispanic	24316.4	NA	62	1	2007-2008	43	33	35	72	41	13.68	81.33	140	2.5	2.2	0.5	272	1	Alive	NA	145	144	309.091	2	No	No	No	Overweight	Yes	Former	< High school	Middle	0.703063	144	Negative	5.73364	Q2	2431.64
48468	39	Male	Other	68300.4	NA	64	2	2007-2008	56	33	84	50	44	11.97	82.21	140	3.4	2.6	0.5	237	1	Alive	NA	149	148	309.923	3	No	No	No	Obese	Yes	Never	>High school	Middle	0.725665	148	Negative	5.73632	Q2	6830.04
48473	53	Female	Mexican American	12668.1	NA	71	2	2007-2008	18	19	14	73	39	8.55	62.76	141	2.6	3.9	0.5	325	1	Alive	NA	153	152	216.667	3	No	No	No	Obese	No	Never	< High school	Low	0.730314	152	Negative	5.37836	Q1	1266.81
48557	70	Male	Other Hispanic	5249.82	NA	69	2	2007-2008	22	23	15	85	44	13.68	93.7	137	2.3	2.5	0.5	257	1	Alive	NA	154	152	236.44	3	No	Yes	No	Normal	Yes	Never	< High school	Middle	1.33562	152	Negative	5.46569	Q1	524.982
48715	73	Female	Mexican American	13497.1	NA	65	2	2007-2008	22	26	16	88	41	11.97	61	140	5.1	2.4	0.7	255	1	Alive	NA	139	138	541.875	2	Yes	Yes	No	Overweight	Yes	Former	< High school	Middle	1.58688	138	Negative	6.29504	Q3	1349.71
48716	53	Male	Other	77918.4	NA	60	2	2007-2008	57	40	57	62	46	15.39	72.49	141	2.3	2.1	0.5	202	1	Alive	NA	135	135	221.238	2	No	Yes	No	Overweight	Yes	Former	>High school	High	1.3901	135	Positive	5.39924	Q1	7791.84
48755	52	Female	Other	88739.5	NA	60	2	2007-2008	21	28	19	82	41	15.39	54.81	143	2.9	1.4	0.3	292	1	Alive	NA	135	135	604.857	3	No	No	No	Normal	No	Never	>High school	Low	1.0881	135	Negative	6.40499	Q4	8873.95
48830	45	Male	Non-Hispanic White	41796.9	NA	64	2	2007-2008	44	35	79	53	43	17.1	71.6	136	4.7	3.9	0.7	261	1	Alive	NA	149	148	314.538	1	No	Yes	No	Obese	Yes	Current	>High school	Middle	0.909733	148	Negative	5.75111	Q2	4179.69
48907	39	Male	Other	19196.8	NA	73	1	2007-2008	22	23	20	37	51	11.97	75.14	143	2.8	2.2	0.5	325	1	Alive	NA	142	142	413.636	3	No	No	No	Overweight	No	Never	>High school	Middle	0.588434	142	Negative	6.02499	Q3	1919.68
48917	80	Male	Non-Hispanic White	12197.1	NA	65	1	2007-2008	19	23	52	96	40	15.39	125.53	135	2.5	1.8	0.6	360	1	Dead	1	47	46	500	1	No	Yes	No	Obese	Yes	Current	< High school	Low	1.17257	46	Negative	6.21461	Q3	1219.71
48934	57	Male	Mexican American	17312.5	NA	66	1	2007-2008	27	30	116	78	44	17.1	63.65	141	5.6	1.5	0.4	376	1	Alive	NA	143	142	1403.73	2	No	Yes	No	Overweight	Yes	Former	< High school	Low	0.875238	142	Negative	7.24689	Q4	1731.25
48941	47	Female	Non-Hispanic White	84824.8	NA	73	2	2007-2008	16	24	13	60	45	10.26	64.53	145	4.4	2.8	0.4	270	1	Alive	NA	146	145	424.286	3	No	No	No	Underweight	Yes	Never	>High school	High	1.04444	145	Negative	6.05041	Q3	8482.48
48970	33	Female	Non-Hispanic White	32089.4	NA	67	1	2007-2008	14	17	12	73	41	15.39	63.65	141	4.1	1.6	0.3	163	1	Alive	NA	148	147	417.688	1	No	No	No	Overweight	Yes	Current	< High school	Low	0.919838	147	Negative	6.03473	Q3	3208.94
48985	80	Male	Non-Hispanic White	27879.7	NA	66	2	2007-2008	18	21	13	51	40	8.55	112.27	139	5	2.2	0.9	243	1	Dead	10	115	114	552.273	2	Yes	Yes	No	Obese	Yes	Former	< High school	Middle	1.62955	114	Negative	6.31404	Q3	2787.97
49008	61	Female	Non-Hispanic Black	12093.1	NA	67	2	2007-2008	22	22	49	80	40	10.26	57.46	139	9.5	1.9	0.4	285	1	Dead	10	8	8	1425	1	No	Yes	No	Obese	Yes	Current	>High school	High	1.00391	8	Negative	7.26193	Q4	1209.31
49012	44	Female	Non-Hispanic Black	25351.9	NA	68	2	2007-2008	18	16	19	111	32	5.13	76.02	138	7.2	2.8	0.5	392	1	Dead	5	60	59	1008	1	Yes	Yes	No	Obese	No	Current	< High school	Low	0.423302	59	Negative	6.91572	Q4	2535.19
49016	80	Male	Non-Hispanic White	22204	NA	65	1	2007-2008	16	22	15	67	37	18.81	72.49	139	5.3	1.2	0.7	213	1	Dead	1	70	70	940.75	3	No	No	No	Overweight	Yes	Never	< High school	High	2.06573	70	Negative	6.84668	Q4	2220.4
49105	69	Male	Non-Hispanic Black	5819.72	NA	74	2	2007-2008	21	22	8	91	39	15.39	104.31	140	3.8	3	0.4	316	1	Dead	2	89	88	400.267	3	Yes	No	No	Normal	No	Never	>High school	High	1.04827	88	Negative	5.99213	Q2	581.972
49159	75	Female	Non-Hispanic Black	14110.6	NA	71	2	2007-2008	10	16	17	67	39	10.26	99.01	146	4.2	1.5	0.3	252	1	Dead	10	83	83	705.6	1	No	Yes	No	Obese	No	Current	< High school	Low	1.50585	83	Negative	6.55905	Q4	1411.06
49219	72	Female	Non-Hispanic White	20167.9	NA	70	2	2007-2008	16	18	17	85	40	6.84	90.17	143	4.6	2.4	0.7	259	1	Dead	10	148	147	496.417	2	No	Yes	No	Obese	No	Former	< High school	High	1.25097	147	Negative	6.20742	Q3	2016.79
49241	35	Male	Other	66969.1	NA	68	2	2007-2008	20	19	22	62	47	18.81	89.28	141	2.8	2	0.3	243	1	Alive	NA	155	154	340.2	3	No	No	No	Normal	Yes	Never	>High school	High	0.611928	154	Negative	5.82953	Q2	6696.91
49266	70	Female	Other Hispanic	7434.6	NA	62	1	2007-2008	15	20	40	106	39	10.26	54.81	139	4.9	2.7	0.4	299	1	Alive	NA	145	144	542.63	3	No	Yes	No	Obese	No	Never	< High school	Low	1.20896	144	Negative	6.29643	Q3	743.46
49295	79	Female	Non-Hispanic Black	13418.9	NA	68	1	2007-2008	31	31	11	33	37	10.26	107.85	138	2.3	2.4	0.7	234	1	Alive	NA	139	139	224.25	3	Yes	Yes	No	Obese	No	Never	< High school	Middle	1.87972	139	Negative	5.41276	Q1	1341.89
49324	58	Male	Mexican American	17312.5	NA	66	1	2007-2008	61	55	37	97	39	15.39	81.33	133	5.6	2.1	0.6	306	1	Alive	NA	143	142	816	2	Yes	Yes	No	Overweight	Yes	Former	< High school	Low	1.33476	142	Negative	6.70441	Q4	1731.25
49348	41	Female	Non-Hispanic Black	24661	NA	65	1	2007-2008	18	24	12	64	44	13.68	63.65	137	2.8	2.3	0.5	268	1	Dead	2	131	131	326.261	3	No	Yes	No	Normal	No	Never	>High school	High	0.865414	131	Positive	5.7877	Q2	2466.1
49359	42	Female	Non-Hispanic Black	25605.4	NA	68	2	2007-2008	20	22	15	46	41	6.84	53.92	140	1.5	1.5	0.3	221	1	Alive	NA	154	153	221	3	No	No	No	Obese	No	Never	>High school	High	0.934899	153	Negative	5.39816	Q1	2560.54
49516	44	Male	Non-Hispanic Black	28298.9	NA	67	2	2007-2008	23	19	23	74	40	15.39	119.34	137	4.3	2.1	0.3	338	1	Alive	NA	141	140	692.095	3	No	No	No	Overweight	Yes	Never	>High school	High	0.515734	140	Negative	6.53972	Q4	2829.89
49527	50	Female	Other	72706.6	NA	70	1	2007-2008	42	37	34	66	41	11.97	90.17	141	2.2	1.6	0.4	311	1	Alive	NA	144	143	427.625	2	No	No	No	Normal	Yes	Former	>High school	High	0.917882	143	Negative	6.05825	Q3	7270.66
49630	44	Male	Non-Hispanic White	29431.7	NA	62	2	2007-2008	33	39	42	71	45	10.26	66.3	142	1.5	2.1	0.4	195	1	Dead	10	76	76	139.286	1	No	Yes	No	Normal	Yes	Current	< High school	Middle	1.53188	76	Negative	4.93653	Q1	2943.17
49708	53	Male	Non-Hispanic Black	21503.1	NA	64	2	2007-2008	17	22	33	54	47	10.26	92.82	138	2.5	2	0.4	336	1	Alive	NA	149	148	420	3	No	No	No	Overweight	Yes	Never	>High school	Middle	0.841656	148	Negative	6.04025	Q3	2150.31
49754	70	Female	Non-Hispanic Black	15314.2	NA	72	1	2007-2008	19	26	23	84	38	11.97	63.65	140	2.4	1.4	0.4	261	1	Alive	NA	152	152	447.429	3	No	Yes	No	Overweight	No	Never	< High school	Low	1.59976	152	Negative	6.10352	Q3	1531.42
49866	37	Male	Non-Hispanic Black	21520.8	NA	64	1	2007-2008	20	18	40	48	45	20.52	90.17	140	4.6	2.1	0.5	266	1	Alive	NA	145	144	582.667	3	Yes	No	No	Overweight	Yes	Never	>High school	High	0.559858	144	Negative	6.36762	Q3	2152.08
49875	57	Female	Non-Hispanic Black	21190.2	NA	74	1	2007-2008	16	21	40	68	44	15.39	86.63	139	2.9	3.1	0.4	351	1	Alive	NA	145	144	328.355	1	No	Yes	No	Obese	Yes	Current	< High school	Middle	0.852564	144	Negative	5.79409	Q2	2119.02
49903	49	Female	Non-Hispanic White	35113.5	NA	61	2	2007-2008	13	19	20	59	41	10.26	68.07	141	3.5	2.4	0.5	233	1	Alive	NA	138	137	339.792	1	No	No	No	Normal	Yes	Current	>High school	Middle	1.10821	137	Negative	5.82833	Q2	3511.35
49953	43	Male	Non-Hispanic White	76598.2	NA	67	1	2007-2008	28	25	22	64	44	15.39	90.17	142	4	1.5	0.7	257	1	Alive	NA	148	148	685.333	2	No	Yes	No	Overweight	Yes	Former	>High school	Middle	0.79049	148	Negative	6.52991	Q4	7659.82
49986	63	Female	Other Hispanic	8250.83	NA	66	1	2007-2008	20	19	12	75	42	15.39	54.81	142	6.4	2	0.7	267	1	Alive	NA	143	142	854.4	3	No	Yes	No	Obese	No	Never	>High school	Middle	1.00246	142	Positive	6.7504	Q4	825.083
49987	33	Female	Non-Hispanic Black	24191.3	NA	59	1	2007-2008	17	23	13	64	41	15.39	72.49	139	2.7	2.1	0.3	212	1	Alive	NA	133	132	272.571	3	No	No	No	Obese	No	Never	>High school	Middle	0.868323	132	Negative	5.6079	Q1	2419.13
50072	64	Male	Other	41834	NA	70	1	2007-2008	43	37	34	65	46	18.81	99.01	141	5.2	1.8	0.5	223	1	Alive	NA	144	143	644.222	3	No	Yes	No	Overweight	Yes	Never	>High school	Middle	1.61936	143	Negative	6.46804	Q4	4183.4
50096	50	Male	Non-Hispanic Black	16708.6	NA	68	2	2007-2008	128	89	23	92	39	10.26	87.52	141	2	1.9	0.5	173	1	Alive	NA	154	153	182.105	1	No	No	No	Overweight	Yes	Current	< High school	Low	2.27357	153	Positive	5.20458	Q1	1670.86
50173	35	Male	Mexican American	38215.7	NA	71	1	2007-2008	30	17	53	51	45	8.55	72.49	141	5.7	2.5	0.3	267	1	Alive	NA	155	154	608.76	3	No	No	No	Overweight	Yes	Never	>High school	Low	0.40686	154	Negative	6.41142	Q4	3821.57
50182	58	Female	Other Hispanic	18066.2	NA	61	2	2007-2008	17	19	25	48	43	20.52	61.88	137	3.1	1.6	0.3	226	1	Alive	NA	138	136	437.875	3	No	No	No	Overweight	Yes	Never	>High school	Middle	1.18263	136	Negative	6.08193	Q3	1806.62
50187	60	Female	Other Hispanic	8952.29	NA	61	2	2007-2008	15	19	17	82	39	20.52	63.65	139	4.6	2.7	0.7	292	1	Alive	NA	138	136	497.481	2	No	No	No	Obese	No	Former	< High school	High	1.00804	136	Negative	6.20956	Q3	895.229
50244	48	Male	Other Hispanic	16682.2	NA	62	1	2007-2008	18	18	17	54	41	18.81	72.49	139	3.5	1.6	0.2	185	1	Alive	NA	145	145	404.688	2	No	No	No	Normal	Yes	Former	>High school	Low	1.10079	145	Negative	6.00312	Q2	1668.22
50275	62	Female	Other	23417	NA	73	1	2007-2008	14	21	32	78	44	8.55	45.97	142	3.7	3.5	0.6	337	1	Alive	NA	142	142	356.257	3	Yes	Yes	No	Overweight	No	Never	< High school	Middle	1.03256	142	Negative	5.87565	Q2	2341.7
50279	57	Female	Non-Hispanic Black	27368.7	NA	59	1	2007-2008	13	52	28	83	42	6.84	70.72	138	6.4	2.8	0.6	348	1	Alive	NA	133	133	795.429	3	Yes	Yes	No	Obese	No	Never	>High school	Middle	2.36226	133	Negative	6.67888	Q4	2736.87
50332	60	Male	Non-Hispanic Black	7627.82	NA	59	1	2007-2008	20	24	44	61	47	18.81	83.1	142	3.8	3.8	0.5	345	1	Dead	10	124	124	345	1	No	Yes	No	Normal	No	Current	>High school	Low	0.933315	124	Negative	5.84354	Q2	762.782
50347	44	Male	Non-Hispanic Black	24754.5	NA	64	2	2007-2008	52	36	87	74	44	10.26	101.66	140	3.1	2.3	0.5	222	1	Alive	NA	149	148	299.217	3	No	No	No	Overweight	No	Never	>High school	Middle	0.989465	148	Negative	5.70117	Q2	2475.45
50369	77	Female	Non-Hispanic Black	12913.4	NA	68	2	2007-2008	19	38	36	72	42	10.26	90.17	143	3.4	2.1	0.5	222	1	Alive	NA	154	153	359.429	3	No	Yes	No	Normal	No	Never	< High school	Low	3.02374	153	Negative	5.88452	Q2	1291.34
50441	80	Female	Non-Hispanic Black	14355.3	NA	67	2	2007-2008	46	52	55	68	37	11.97	48.62	141	2.2	3.2	0.6	168	1	Alive	NA	142	142	115.5	3	Yes	Yes	No	Overweight	No	Never	< High school	Middle	3.65094	142	Negative	4.74927	Q1	1435.53
50482	80	Male	Non-Hispanic Black	9677.09	NA	74	1	2007-2008	14	20	16	40	41	20.52	115.8	136	3.1	1	0.3	155	1	Dead	2	82	82	480.5	3	Yes	No	No	Obese	No	Never	>High school	Middle	2.75883	82	Negative	6.17483	Q3	967.709
50491	65	Male	Other	24785.7	NA	67	2	2007-2008	21	25	21	80	37	17.1	106.08	139	6.8	2.1	0.6	377	1	Alive	NA	142	141	1220.76	1	No	No	No	Normal	Yes	Current	>High school	Low	0.940594	141	Negative	7.10723	Q4	2478.57
50500	31	Female	Non-Hispanic Black	26841.4	NA	66	2	2007-2008	26	23	17	43	41	17.1	62.76	140	2	1.6	0.3	155	1	Alive	NA	149	148	193.75	3	No	Yes	No	Normal	Yes	Never	>High school	Middle	0.902134	148	Negative	5.26657	Q1	2684.14
50528	80	Female	Non-Hispanic White	34995.3	NA	62	2	2007-2008	11	22	17	68	41	20.52	53.92	137	3.7	1.3	0.4	235	1	Dead	6	35	34	668.846	3	Yes	Yes	No	Normal	Yes	Never	>High school	Middle	2.25813	34	Negative	6.50555	Q4	3499.53
50650	69	Female	Other Hispanic	3860.63	NA	62	1	2007-2008	23	27	37	51	43	6.84	63.65	142	4	4	0.7	278	1	Alive	NA	145	144	278	3	No	Yes	No	Normal	Yes	Never	< High school	Low	1.39735	144	Negative	5.62762	Q1	386.063
50709	42	Female	Other	75789.3	NA	73	2	2007-2008	18	24	16	65	42	6.84	39.78	139	7	2	0.7	331	1	Alive	NA	146	145	1158.5	3	No	No	No	Normal	No	Never	>High school	High	0.717788	145	Negative	7.05488	Q4	7578.93
50711	69	Male	Other Hispanic	7649.71	NA	72	1	2007-2008	26	22	16	81	42	15.39	90.17	138	3.9	1.1	0.5	199	1	Alive	NA	136	134	705.545	2	Yes	Yes	No	Obese	Yes	Former	< High school	Middle	1.496	134	Negative	6.55897	Q4	764.971
50727	63	Male	Non-Hispanic Black	6262.62	NA	68	2	2007-2008	36	68	99	72	42	6.84	70.72	139	4.4	1.9	0.6	227	1	Alive	NA	155	154	525.684	3	No	Yes	No	Normal	Yes	Never	< High school	Low	3.14537	154	Negative	6.2647	Q3	626.262
50766	56	Female	Non-Hispanic Black	22224.4	NA	64	1	2007-2008	12	22	17	62	47	13.68	72.49	141	3.6	1.8	0.5	201	1	Alive	NA	145	143	402	3	No	Yes	No	Normal	Yes	Never	>High school	Middle	1.76939	143	Negative	5.99645	Q2	2222.44
50779	69	Male	Non-Hispanic Black	8156.46	NA	67	2	2007-2008	45	70	52	85	41	6.84	82.21	141	5.7	3.6	0.6	194	1	Alive	NA	141	141	307.167	3	Yes	Yes	No	Overweight	Yes	Never	< High school	Low	3.71141	141	Negative	5.72739	Q2	815.646
50787	60	Male	Non-Hispanic Black	8282.08	NA	72	2	2007-2008	27	29	55	77	41	11.97	95.47	137	6.6	1.5	0.4	230	1	Alive	NA	137	136	1012	3	Yes	Yes	No	Obese	Yes	Never	< High school	High	1.45593	136	Negative	6.91968	Q4	828.208
50833	60	Female	Other Hispanic	7400.47	NA	61	2	2007-2008	17	19	23	86	34	6.84	68.95	140	2.3	2	0.3	244	1	Alive	NA	138	138	280.6	3	Yes	Yes	Yes	Obese	No	Never	< High school	Low	1.13316	138	Negative	5.63693	Q1	740.047
50857	76	Male	Non-Hispanic Black	10623.8	NA	64	1	2007-2008	19	25	26	73	43	20.52	99.01	138	3.2	1.5	0.6	174	1	Alive	NA	145	144	371.2	2	No	Yes	No	Overweight	No	Former	< High school	Middle	2.50511	144	Negative	5.91674	Q2	1062.38
50860	62	Female	Other Hispanic	5274.12	NA	62	1	2007-2008	19	23	18	78	45	5.13	54.81	143	4.9	1.5	0.6	287	1	Alive	NA	145	145	937.533	3	Yes	No	No	Obese	No	Never	< High school	Middle	1.13988	145	Negative	6.84325	Q4	527.412
50897	67	Female	Other Hispanic	7400.47	NA	61	2	2007-2008	15	18	12	83	44	10.26	60.11	141	4	1.5	0.6	337	1	Alive	NA	149	148	898.667	2	No	Yes	No	Obese	Yes	Former	< High school	Low	0.924	148	Negative	6.80091	Q4	740.047
50936	59	Female	Non-Hispanic White	33151.3	NA	72	2	2007-2008	19	22	11	59	44	15.39	64.53	141	3.5	1.5	0.5	233	1	Alive	NA	137	136	543.667	3	No	No	No	Normal	Yes	Never	>High school	High	1.27803	136	Negative	6.29834	Q3	3315.13
50963	30	Female	Other	29001.1	NA	62	1	2007-2008	18	18	18	46	42	13.68	54.81	138	4.4	2.6	0.6	175	1	Alive	NA	145	144	296.154	3	No	No	No	Normal	No	Never	>High school	Middle	0.72731	144	Negative	5.69088	Q2	2900.11
50969	44	Male	Other	35488.3	NA	60	2	2007-2008	23	22	14	60	47	13.68	64.53	138	3.5	1.9	0.4	219	1	Alive	NA	135	134	403.421	3	No	No	No	Overweight	Yes	Never	>High school	Middle	0.921653	134	Positive	5.99998	Q2	3548.83
51002	42	Female	Other Hispanic	16990.3	NA	62	2	2007-2008	31	32	12	65	43	10.26	66.3	138	6.7	1.6	0.8	249	1	Alive	NA	158	158	1042.69	3	No	No	No	Normal	No	Never	>High school	Middle	0.969436	158	Negative	6.94956	Q4	1699.03
51027	61	Male	Non-Hispanic White	50676.9	NA	60	2	2007-2008	23	21	13	47	43	15.39	95.47	138	3.6	2.2	0.6	227	1	Dead	2	79	79	371.455	3	No	No	No	Overweight	Yes	Never	>High school	Middle	1.17668	79	Negative	5.91743	Q2	5067.69
51045	36	Male	Non-Hispanic Black	25195.3	NA	68	1	2007-2008	29	73	72	52	46	15.39	81.33	138	3.6	3.1	0.5	179	1	Alive	NA	139	139	207.871	1	No	No	No	Overweight	Yes	Current	>High school	Middle	2.7263	139	Negative	5.33692	Q1	2519.53
51155	60	Male	Other	19913.8	NA	72	2	2007-2008	50	32	74	90	45	15.39	65.42	139	4.9	2.4	0.5	256	1	Alive	NA	137	137	522.667	3	No	No	No	Normal	No	Never	>High school	Low	1.06066	137	Negative	6.25894	Q3	1991.38
51156	62	Female	Other	66143.9	NA	59	2	2007-2008	24	28	29	45	41	10.26	56.58	140	4.4	3.9	0.7	312	1	Alive	NA	139	138	352	3	Yes	Yes	No	Overweight	No	Never	>High school	High	1.13577	138	Negative	5.86363	Q2	6614.39
51176	80	Male	Non-Hispanic White	21479.3	NA	60	2	2007-2008	24	31	26	81	41	13.68	63.65	142	2.4	0.4	0.6	191	1	Dead	5	51	49	1146	3	No	Yes	No	Underweight	No	Never	< High school	Middle	2.65041	49	Negative	7.04403	Q4	2147.93
51185	79	Male	Non-Hispanic Black	11679.8	NA	68	1	2007-2008	22	34	12	76	38	15.39	107.85	141	3.5	1.6	0.6	211	1	Dead	1	133	132	461.562	3	No	Yes	No	Normal	Yes	Never	>High school	High	2.71401	132	Negative	6.13462	Q3	1167.98
51198	38	Female	Other	25607.8	NA	70	1	2007-2008	28	32	43	58	45	18.81	45.97	139	6	3.7	0.6	349	1	Alive	NA	144	144	565.946	3	Yes	No	No	Normal	No	Never	>High school	Middle	0.65846	144	Negative	6.3385	Q3	2560.78
51207	42	Female	Non-Hispanic Black	26233.4	NA	72	1	2007-2008	16	19	12	54	42	8.55	54.81	138	2	1.3	0.2	183	1	Alive	NA	151	149	281.538	3	No	No	No	Overweight	No	Never	< High school	Low	1.09016	149	Negative	5.64027	Q1	2623.34
51247	32	Female	Non-Hispanic Black	25895.3	NA	71	2	2007-2008	30	27	28	98	40	8.55	84.86	139	5.4	1.5	0.4	161	1	Alive	NA	153	153	579.6	1	No	Yes	No	Obese	No	Current	>High school	High	0.979777	153	Negative	6.36234	Q3	2589.53
51266	67	Male	Non-Hispanic White	50001.8	NA	67	1	2007-2008	30	27	80	89	46	13.68	72.49	138	2.9	2.8	0.6	298	1	Alive	NA	147	146	308.643	1	No	Yes	No	Overweight	Yes	Current	>High school	Middle	1.10831	146	Negative	5.73218	Q2	5000.18
51275	42	Male	Non-Hispanic Black	22695.5	NA	74	1	2007-2008	20	17	14	86	47	13.68	89.28	146	5.3	2.6	0.7	335	1	Alive	NA	146	146	682.885	1	No	No	No	Normal	Yes	Current	< High school	Low	0.476583	146	Negative	6.52633	Q4	2269.55
51304	47	Male	Non-Hispanic Black	30955	NA	72	2	2007-2008	23	18	45	85	41	11.97	77.79	137	2.2	1.4	0.4	291	1	Alive	NA	137	136	457.286	3	Yes	No	No	Obese	Yes	Never	>High school	Middle	0.606197	136	Negative	6.12531	Q3	3095.5
51371	53	Male	Mexican American	19280.4	NA	65	2	2007-2008	188	196	109	108	34	22.23	72.49	138	1.8	1.1	0.4	66	1	Alive	NA	135	133	108	1	No	No	No	Overweight	Yes	Current	>High school	High	11.4791	133	Negative	4.68213	Q1	1928.04
51395	56	Female	Non-Hispanic Black	22224.4	NA	64	1	2007-2008	26	26	48	90	42	13.68	99.01	139	2.7	2.5	0.5	413	1	Alive	NA	145	144	446.04	2	Yes	Yes	No	Obese	Yes	Former	>High school	High	0.691392	144	Negative	6.10041	Q3	2222.44
51411	80	Female	Non-Hispanic White	34519.2	NA	63	1	2007-2008	9	22	21	79	41	17.1	81.33	138	4.8	1.6	0.6	184	1	Dead	1	39	38	552	2	No	Yes	No	Obese	Yes	Former	>High school	Middle	3.18841	38	Negative	6.31355	Q3	3451.92
51427	53	Female	Non-Hispanic White	125825	NA	69	1	2007-2008	18	23	16	83	41	20.52	72.49	140	4.1	2.1	0.6	390	1	Alive	NA	137	136	761.429	1	No	Yes	No	Normal	Yes	Current	>High school	High	0.736721	136	Negative	6.6352	Q4	12582.5
51435	34	Female	Non-Hispanic Black	23609.4	NA	65	1	2007-2008	19	26	31	67	39	10.26	45.97	141	1.6	1.1	0.2	149	1	Alive	NA	140	140	216.727	3	No	No	No	Normal	Yes	Never	>High school	High	1.3611	140	Negative	5.37864	Q1	2360.94
51445	45	Female	Mexican American	35976.5	NA	70	2	2007-2008	38	25	56	64	40	13.68	68.07	138	3.6	1.8	0.3	218	1	Alive	NA	136	134	436	1	No	No	No	Obese	Yes	Current	>High school	High	0.837152	134	Negative	6.07764	Q3	3597.65
51482	62	Female	Non-Hispanic White	56064.4	NA	65	1	2007-2008	47	36	41	101	45	11.97	72.49	141	6.6	3.2	1	361	1	Alive	NA	140	139	744.562	3	No	No	No	Overweight	No	Never	>High school	High	0.901858	139	Negative	6.6128	Q4	5606.44
51493	62	Male	Mexican American	5050.76	NA	69	2	2007-2008	34	22	176	110	40	10.26	60.11	141	4.5	3.6	0.6	304	1	Alive	NA	153	153	380	2	No	No	No	Obese	Yes	Former	>High school	High	0.769487	153	Negative	5.94017	Q2	505.076
51510	65	Female	Other Hispanic	5814.81	NA	60	1	2007-2008	41	33	27	51	43	11.97	72.49	140	2.7	2.2	0.6	241	1	Dead	2	130	129	295.773	3	No	No	No	Overweight	Yes	Never	>High school	High	1.39001	129	Negative	5.68959	Q2	581.481
51581	80	Male	Non-Hispanic White	21983.8	NA	61	1	2007-2008	17	20	13	90	42	10.26	99.01	144	6.5	1.3	0.6	187	1	Dead	1	71	69	935	2	Yes	Yes	Yes	Overweight	Yes	Former	< High school	Middle	2.07517	69	Negative	6.84055	Q4	2198.38
51614	57	Male	Non-Hispanic White	22739.9	NA	60	1	2007-2008	20	23	39	92	39	8.55	63.65	139	4.5	1.7	0.5	345	1	Alive	NA	147	146	913.235	2	No	No	No	Normal	Yes	Former	>High school	Middle	0.849706	146	Negative	6.81699	Q4	2273.99
51617	71	Female	Other Hispanic	6495.13	NA	69	2	2007-2008	20	21	14	88	44	6.84	53.04	137	5	2.2	0.7	265	1	Dead	10	116	115	602.273	3	No	Yes	No	Obese	Yes	Never	< High school	Middle	1.2581	115	Negative	6.40071	Q4	649.513
51622	60	Female	Non-Hispanic Black	10339.8	NA	73	1	2007-2008	14	19	38	101	32	10.26	45.97	114	2.6	1.7	0.6	261	1	Alive	NA	142	141	399.176	3	No	Yes	No	Obese	Yes	Never	< High school	Middle	1.16735	141	Negative	5.9894	Q2	1033.98
51690	63	Female	Other Hispanic	5642.64	NA	88	1	2009-2010	24	21	38	145	43	8.55	50.39	138	5.4	3	0.5	204	1	Dead	5	77	75	367.2	3	Yes	Yes	No	Obese	No	Never	< High school	Middle	1.32381	75	Negative	5.90591	Q2	564.264
51711	59	Female	Other	19913.8	NA	85	1	2009-2010	32	29	18	73	40	10.26	44.2	142	3.3	2.5	0.5	203	1	Alive	NA	111	111	267.96	3	Yes	Yes	No	Overweight	No	Never	< High school	Middle	1.48998	111	Negative	5.59084	Q1	1991.38
51730	68	Male	Other	18766.1	NA	86	1	2009-2010	27	20	19	70	43	13.68	58.34	141	2.8	2.2	0.4	281	1	Alive	NA	130	129	357.636	3	Yes	No	No	Normal	No	Never	< High school	Low	0.931431	129	Negative	5.87952	Q2	1876.61
51740	50	Female	Other Hispanic	14542.4	NA	78	2	2009-2010	16	21	17	80	40	8.55	52.16	141	1.6	1.6	0.4	203	1	Alive	NA	121	121	203	3	No	No	No	Overweight	Yes	Never	< High school	Low	1.2931	121	Negative	5.31321	Q1	1454.24
51747	77	Male	Mexican American	6807.55	NA	86	3	2009-2010	38	33	69	75	36	8.55	91.05	134	4.7	1.9	0.7	200	1	Dead	10	120	120	494.737	2	Yes	No	No	Obese	Yes	Former	< High school	Middle	2.06102	120	Negative	6.20403	Q3	680.755
51795	32	Female	Non-Hispanic Black	23132.2	NA	84	2	2009-2010	23	29	58	69	43	8.55	83.98	140	3.9	3.8	0.5	264	1	Alive	NA	119	118	270.947	1	No	No	No	Normal	Yes	Current	>High school	Middle	0.73296	118	Negative	5.60192	Q1	2313.22
51822	21	Male	Non-Hispanic White	108052	NA	79	2	2009-2010	30	22	40	63	37	11.97	69.84	140	6.4	3	0.8	167	1	Alive	NA	119	118	356.267	1	No	No	No	Obese	Yes	Current	>High school	Low	0.505085	118	Negative	5.87568	Q2	10805.2
51861	80	Male	Non-Hispanic White	22127.7	NA	76	1	2009-2010	15	22	12	46	41	20.52	77.79	140	3.2	1.3	0.5	149	1	Dead	5	38	37	366.769	3	Yes	Yes	Yes	Overweight	Yes	Never	>High school	High	3.04987	37	Negative	5.90473	Q2	2212.77
51885	43	Male	Other Hispanic	20257.2	NA	86	1	2009-2010	20	18	17	79	43	8.55	80.44	137	4.4	2.2	0.4	251	1	Alive	NA	130	129	502	3	Yes	Yes	No	Normal	Yes	Never	< High school	Middle	0.689529	129	Negative	6.2186	Q3	2025.72
51889	66	Male	Non-Hispanic Black	9775.24	NA	84	2	2009-2010	25	33	45	82	43	13.68	82.21	138	5.7	1.8	0.5	136	1	Dead	7	87	87	430.667	1	Yes	No	No	Normal	Yes	Current	>High school	High	3.20294	87	Negative	6.06533	Q3	977.524
51928	62	Female	Other	22204.7	NA	86	1	2009-2010	20	27	7	84	39	11.97	82.21	142	2.1	1.5	0.4	182	1	Alive	NA	130	129	254.8	3	No	Yes	No	Normal	No	Never	>High school	Low	2.05669	129	Negative	5.54048	Q1	2220.47
51942	57	Female	Non-Hispanic White	79654.8	NA	78	1	2009-2010	18	21	13	90	39	15.39	59.23	139	3	2.4	0.5	337	1	Alive	NA	113	113	421.25	3	No	No	No	Overweight	Yes	Never	>High school	Middle	0.837198	113	Negative	6.04323	Q3	7965.48
51948	70	Female	Non-Hispanic Black	16506.7	NA	87	2	2009-2010	15	16	25	42	44	11.97	77.79	137	0.9	1.8	0.4	268	1	Alive	NA	116	115	134	3	No	No	No	Overweight	No	Never	< High school	Middle	1.07904	115	Negative	4.89784	Q1	1650.67
52053	80	Female	Other	27089.7	NA	87	2	2009-2010	13	26	13	43	41	10.26	80.44	139	2.3	1	0.3	162	1	Dead	1	31	30	372.6	3	Yes	Yes	No	Normal	No	Never	< High school	Low	3.56104	30	Negative	5.92051	Q2	2708.97
52096	67	Female	Other Hispanic	6087.82	NA	85	1	2009-2010	38	31	87	62	44	11.97	76.02	139	6	2.9	0.5	222	1	Dead	2	42	42	459.31	2	Yes	Yes	Yes	Obese	No	Former	< High school	Middle	1.51772	42	Negative	6.12973	Q3	608.782
52109	66	Male	Other Hispanic	6764.39	NA	82	1	2009-2010	29	24	32	79	37	8.55	58.34	138	6.7	2.3	0.9	159	1	Dead	10	54	53	463.174	1	Yes	Yes	Yes	Overweight	Yes	Current	>High school	High	1.84995	53	Negative	6.1381	Q3	676.439
52110	48	Female	Non-Hispanic White	74567.8	NA	76	1	2009-2010	21	23	26	69	45	8.55	74.26	141	3.9	2.2	0.6	225	1	Alive	NA	119	118	398.864	2	No	No	No	Normal	Yes	Former	>High school	High	1.07072	118	Negative	5.98862	Q2	7456.78
52152	70	Male	Non-Hispanic White	39799.6	NA	82	2	2009-2010	18	22	42	86	39	10.26	88.4	137	5.2	1.9	0.5	311	1	Alive	NA	128	126	851.158	1	No	No	Yes	Overweight	Yes	Current	>High school	High	1.16714	126	Negative	6.7466	Q4	3979.96
52154	56	Female	Non-Hispanic Black	23748.7	NA	84	2	2009-2010	23	22	17	23	42	10.26	82.21	142	5	2.9	0.5	552	1	Alive	NA	119	119	951.724	1	No	No	Yes	Obese	Yes	Current	< High school	Middle	0.46538	119	Negative	6.85828	Q4	2374.87
52162	61	Male	Non-Hispanic Black	8365.16	NA	78	1	2009-2010	18	15	13	78	43	15.39	86.63	142	1.7	2.1	0.5	190	1	Alive	NA	124	123	153.81	3	Yes	Yes	No	Obese	Yes	Never	< High school	High	1.13509	123	Negative	5.03571	Q1	836.516
52266	54	Male	Non-Hispanic White	27677.8	NA	75	2	2009-2010	21	21	50	108	44	10.26	79.56	138	5.3	1.7	0.5	280	1	Alive	NA	134	133	872.941	1	No	Yes	No	Normal	Yes	Current	< High school	Low	0.883782	133	Negative	6.77187	Q4	2767.78
52322	60	Male	Other Hispanic	9029.07	NA	82	2	2009-2010	18	24	53	102	42	8.55	85.75	140	4	3.5	0.6	200	1	Alive	NA	127	125	228.571	1	No	Yes	No	Overweight	No	Current	< High school	Middle	1.69706	125	Negative	5.43185	Q1	902.907
52408	54	Female	Non-Hispanic White	73505.4	NA	80	1	2009-2010	36	27	29	77	44	17.1	68.95	139	3.1	2.7	0.7	264	1	Alive	NA	122	122	303.111	2	No	Yes	No	Overweight	Yes	Former	< High school	Low	0.920455	122	Negative	5.7141	Q2	7350.54
52415	34	Female	Non-Hispanic Black	37672.2	NA	82	2	2009-2010	17	20	18	88	38	8.55	79.56	139	4.3	1.7	0.5	302	1	Alive	NA	127	127	763.882	3	No	No	No	Overweight	No	Never	< High school	Low	0.546107	127	Positive	6.63841	Q4	3767.22
52428	33	Female	Non-Hispanic White	67739.6	NA	87	2	2009-2010	17	19	19	83	43	11.97	72.49	138	8.8	1.7	0.5	231	1	Alive	NA	115	114	1195.76	2	No	No	No	Obese	No	Former	>High school	High	0.658311	114	Negative	7.08654	Q4	6773.96
52431	41	Male	Non-Hispanic Black	32299.8	NA	75	2	2009-2010	18	21	14	90	37	8.55	107.85	144	2.9	3	0.4	302	1	Alive	NA	131	130	291.933	3	No	No	No	Obese	Yes	Never	>High school	Middle	0.671986	130	Negative	5.67653	Q2	3229.98
52480	39	Female	Other Hispanic	18712.4	NA	78	1	2009-2010	19	24	10	44	41	13.68	44.2	138	4.4	2.1	0.5	188	1	Alive	NA	113	112	393.905	3	No	No	No	Obese	Yes	Never	>High school	Middle	1.1422	112	Negative	5.97611	Q2	1871.24
52494	78	Female	Non-Hispanic White	38087.1	NA	85	2	2009-2010	24	23	13	117	43	11.97	125.53	142	2.6	1.5	0.5	206	1	Alive	NA	109	109	357.067	2	Yes	Yes	No	Normal	Yes	Former	>High school	High	1.77766	109	Negative	5.87792	Q2	3808.71
52638	77	Male	Non-Hispanic White	36212.5	NA	77	2	2009-2010	23	24	24	68	41	11.97	91.05	139	5.2	2.4	0.8	304	1	Dead	10	80	78	658.667	2	No	Yes	No	Obese	No	Former	>High school	Middle	1.26755	78	Negative	6.49022	Q4	3621.25
52649	23	Female	Non-Hispanic Black	32713	NA	77	2	2009-2010	16	27	11	57	44	8.55	68.07	139	1.9	1.2	0.5	277	1	Alive	NA	118	116	438.583	2	No	No	No	Underweight	Yes	Former	>High school	High	0.560469	116	Negative	6.08355	Q3	3271.3
52656	53	Female	Non-Hispanic Black	22496.5	NA	78	1	2009-2010	18	20	16	46	34	11.97	90.17	140	4.5	2	0.6	362	1	Alive	NA	113	112	814.5	3	No	Yes	No	Obese	No	Never	>High school	High	0.690178	112	Negative	6.70257	Q4	2249.65
52679	80	Male	Non-Hispanic Black	11112.9	NA	84	1	2009-2010	18	21	8	74	33	8.55	131.72	142	4	1	0.5	154	1	Dead	7	50	49	616	2	Yes	Yes	No	Obese	Yes	Former	>High school	Middle	2.5713	49	Negative	6.42325	Q4	1111.29
52687	77	Female	Non-Hispanic Black	13372.6	NA	84	1	2009-2010	11	17	18	95	31	8.55	69.84	134	5	2.5	0.5	300	1	Dead	1	42	42	600	1	No	Yes	No	Obese	Yes	Current	< High school	Low	1.31559	42	Negative	6.39693	Q3	1337.26
52764	74	Male	Mexican American	9611	NA	81	1	2009-2010	16	21	32	68	46	13.68	87.52	139	4.6	2.8	0.7	215	1	Dead	1	104	103	353.214	2	No	Yes	No	Overweight	Yes	Former	>High school	High	1.80698	103	Negative	5.86707	Q2	961.1
52839	79	Male	Other	35141.5	NA	82	1	2009-2010	26	41	37	60	39	13.68	70.72	138	4.5	0.8	0.8	248	1	Dead	1	14	14	1395	2	Yes	Yes	Yes	Normal	Yes	Former	>High school	Middle	2.56137	14	Negative	7.24065	Q4	3514.15
52862	39	Female	Other	16970.4	NA	78	1	2009-2010	15	19	13	23	43	15.39	58.34	137	3.8	1.9	0.3	241	1	Alive	NA	114	113	482	3	No	No	No	Normal	No	Never	< High school	Low	0.793881	113	Negative	6.17794	Q3	1697.04
52882	68	Male	Non-Hispanic White	23622.7	NA	80	2	2009-2010	54	50	229	125	40	17.1	86.63	138	7.1	2.8	0.7	166	1	Dead	10	81	81	420.929	1	Yes	Yes	No	Overweight	Yes	Current	>High school	Low	2.78724	81	Negative	6.04246	Q3	2362.27
53004	46	Male	Non-Hispanic Black	29542.3	NA	82	2	2009-2010	16	19	31	52	47	13.68	89.28	139	2.4	0.8	0.4	305	1	Alive	NA	127	127	915	2	Yes	Yes	No	Normal	Yes	Former	>High school	High	0.716393	127	Negative	6.81892	Q4	2954.23
53010	51	Male	Non-Hispanic Black	20506.2	NA	82	1	2009-2010	13	18	17	57	45	10.26	106.96	140	2.1	1.3	0.3	293	1	Alive	NA	129	128	473.308	1	No	No	No	Normal	Yes	Current	< High school	Low	0.868967	128	Negative	6.15975	Q3	2050.62
53114	66	Male	Mexican American	6974.06	NA	88	1	2009-2010	42	39	23	78	42	17.1	433.16	137	2.6	2.8	0.5	252	1	Alive	NA	113	113	234	3	Yes	Yes	No	Overweight	Yes	Never	< High school	Low	1.5761	113	Negative	5.45532	Q1	697.406
53207	80	Female	Other	36899.8	NA	85	2	2009-2010	22	38	21	45	40	11.97	93.7	141	3.1	2.5	0.3	165	1	Dead	6	56	55	204.6	3	Yes	Yes	No	Overweight	No	Never	>High school	High	3.92806	55	Negative	5.32106	Q1	3689.98
53215	55	Female	Other	77376.1	NA	88	2	2009-2010	14	21	14	30	37	8.55	68.07	143	1.8	0.8	0.2	219	1	Alive	NA	112	110	492.75	3	Yes	No	No	Overweight	No	Never	>High school	High	1.40953	110	Negative	6.2	Q3	7737.61
53220	66	Female	Other Hispanic	6369.89	NA	78	2	2009-2010	20	18	23	88	46	10.26	67.18	137	4.2	2.4	0.5	228	1	Alive	NA	124	122	399	3	No	No	No	Overweight	Yes	Never	>High school	Low	1.16511	122	Negative	5.98896	Q2	636.989
53282	65	Male	Non-Hispanic Black	8990.49	NA	84	1	2009-2010	11	15	17	52	37	8.55	109.62	139	5.3	2.3	0.7	296	1	Alive	NA	131	131	682.087	1	No	Yes	Yes	Obese	Yes	Current	< High school	Middle	0.993154	131	Negative	6.52516	Q4	899.049
53360	45	Male	Other Hispanic	17811.4	NA	78	1	2009-2010	44	28	42	66	42	17.1	73.37	140	2.8	2.2	0.5	246	1	Alive	NA	114	113	313.091	3	No	No	No	Overweight	Yes	Never	< High school	Middle	0.772163	113	Negative	5.74649	Q2	1781.14
53381	59	Male	Non-Hispanic White	21458.4	NA	79	1	2009-2010	11	21	13	73	42	17.1	70.72	142	1.7	1.8	0.5	142	1	Alive	NA	124	124	134.111	3	No	Yes	No	Normal	Yes	Never	>High school	Middle	2.63079	124	Negative	4.89867	Q1	2145.84
53412	27	Female	Non-Hispanic Black	30127.2	NA	79	1	2009-2010	15	19	17	33	41	13.68	64.53	138	1.2	1.8	0.3	171	1	Alive	NA	124	124	114	3	No	No	No	Normal	No	Never	< High school	Low	0.774597	124	Negative	4.7362	Q1	3012.72
53472	50	Female	Non-Hispanic White	79719.2	NA	80	1	2009-2010	13	15	20	95	43	10.26	55.69	139	6.1	3.3	0.6	206	1	Dead	2	111	111	380.788	1	No	No	No	Overweight	Yes	Current	>High school	High	1.00977	111	Negative	5.94224	Q2	7971.92
53474	59	Female	Other Hispanic	15056.3	NA	83	2	2009-2010	20	24	46	81	42	10.26	45.97	142	3	1.7	0.2	347	1	Alive	NA	115	114	612.353	1	No	Yes	No	Normal	Yes	Current	< High school	Low	0.91247	114	Negative	6.41731	Q4	1505.63
53496	59	Female	Non-Hispanic Black	21800.8	NA	78	1	2009-2010	18	22	17	77	42	11.97	58.34	143	2	2.2	0.5	244	1	Alive	NA	125	125	221.818	3	No	No	No	Obese	No	Never	>High school	High	1.25386	125	Negative	5.40186	Q1	2180.08
53518	63	Male	Non-Hispanic Black	9387.79	NA	84	2	2009-2010	24	24	31	80	45	10.26	82.21	140	4.3	3.7	0.7	267	1	Alive	NA	118	118	310.297	1	Yes	No	No	Obese	Yes	Current	>High school	Middle	1.15594	118	Negative	5.73753	Q2	938.779
53542	20	Male	Non-Hispanic Black	34328.9	NA	78	2	2009-2010	25	36	17	52	42	10.26	97.24	138	2.7	2	0.4	181	1	Alive	NA	124	123	244.35	3	No	No	No	Obese	Yes	Never	>High school	High	0.79558	123	Negative	5.4986	Q1	3432.89
53653	77	Female	Non-Hispanic Black	14539.9	NA	84	2	2009-2010	26	28	16	84	39	27.36	107.85	142	7.1	1.8	0.4	241	1	Dead	3	39	38	950.611	2	Yes	Yes	No	Obese	Yes	Former	>High school	Middle	1.75447	38	Negative	6.85711	Q4	1453.99
53695	58	Male	Other Hispanic	10760.1	NA	78	1	2009-2010	49	57	62	46	44	20.52	83.1	140	6.9	1.9	0.8	208	1	Alive	NA	112	112	755.368	3	No	Yes	No	Overweight	Yes	Never	< High school	Low	2.2706	112	Negative	6.62721	Q4	1076.01
53761	59	Male	Non-Hispanic White	20042.3	NA	86	1	2009-2010	26	26	29	80	43	8.55	68.07	136	7.1	2.7	0.6	259	1	Dead	8	111	109	681.074	2	No	Yes	No	Obese	Yes	Former	>High school	Low	1.16155	109	Negative	6.52367	Q4	2004.23
53772	40	Female	Other Hispanic	22758.2	NA	82	2	2009-2010	34	31	27	80	40	5.13	68.95	139	2.3	1.2	0.3	305	1	Alive	NA	127	126	584.583	3	No	No	No	Obese	Yes	Never	>High school	Middle	0.69724	126	Negative	6.3709	Q3	2275.82
53824	74	Female	Other	21141.6	NA	85	2	2009-2010	19	28	86	101	39	15.39	61.88	138	2.8	1.4	0.4	210	1	Alive	NA	109	109	420	3	No	Yes	No	Overweight	Yes	Never	< High school	Middle	2.26357	109	Negative	6.04025	Q3	2114.16
53875	50	Female	Non-Hispanic Black	23748.7	NA	84	2	2009-2010	24	24	21	71	39	10.26	76.91	138	2.6	1.7	0.5	250	1	Alive	NA	118	117	382.353	3	No	No	No	Obese	Yes	Never	>High school	High	0.979796	117	Negative	5.94634	Q2	2374.87
53908	28	Female	Non-Hispanic White	90562.4	NA	83	1	2009-2010	54	48	29	81	44	13.68	81.33	135	9.6	2	1	180	1	Alive	NA	111	110	864	2	No	No	No	Normal	Yes	Former	>High school	High	1.01608	110	Negative	6.76157	Q4	9056.24
53910	54	Female	Non-Hispanic Black	32068.4	NA	83	1	2009-2010	12	16	10	59	40	8.55	84.86	138	2.6	3.4	0.1	243	1	Alive	NA	111	110	185.824	1	No	No	No	Overweight	Yes	Current	>High school	Middle	1.0264	110	Negative	5.2248	Q1	3206.84
53920	72	Female	Non-Hispanic Black	15253.8	NA	87	2	2009-2010	55	59	146	93	39	11.97	156.47	141	4.5	2.1	0.5	228	1	Dead	2	22	21	488.571	3	Yes	Yes	Yes	Overweight	Yes	Never	>High school	Low	2.51228	21	Negative	6.19149	Q3	1525.38
53928	80	Male	Non-Hispanic White	22809.9	NA	82	1	2009-2010	34	23	32	68	39	10.26	142.32	141	7.3	1.9	0.9	217	1	Dead	2	33	32	833.737	2	No	Yes	No	Normal	Yes	Former	>High school	Middle	1.45418	32	Negative	6.72592	Q4	2280.99
53942	73	Male	Non-Hispanic White	10143.7	NA	86	1	2009-2010	25	18	21	87	37	10.26	91.05	144	4.7	3.1	0.6	200	1	Alive	NA	129	128	303.226	2	Yes	Yes	Yes	Obese	No	Former	< High school	Low	1.314	128	Negative	5.71448	Q2	1014.37
53983	29	Male	Other	107828	NA	83	2	2009-2010	100	50	30	70	46	13.68	80.44	138	3.9	1.9	0.7	233	1	Alive	NA	114	113	478.263	3	No	No	No	Obese	Yes	Never	>High school	Middle	0.622318	113	Negative	6.17016	Q3	10782.8
53996	71	Male	Non-Hispanic Black	12082.9	NA	84	2	2009-2010	24	30	16	58	42	10.26	187.41	145	4.1	1.6	0.4	217	1	Alive	NA	119	119	556.062	1	No	Yes	No	Overweight	Yes	Current	>High school	Middle	2.00361	119	Negative	6.32088	Q3	1208.29
54000	24	Female	Non-Hispanic White	85727.8	NA	81	2	2009-2010	11	21	11	46	45	11.97	65.42	138	6.7	2.2	0.3	248	1	Alive	NA	128	128	755.273	1	No	No	No	Normal	Yes	Current	>High school	Low	0.612749	128	Negative	6.62708	Q4	8572.78
54020	20	Female	Non-Hispanic White	62335	NA	76	1	2009-2010	13	15	8	72	47	11.97	68.07	142	3.8	1.8	0.5	176	1	Alive	NA	120	119	371.556	3	No	No	No	Normal	Yes	Never	< High school	Middle	0.472756	119	Negative	5.9177	Q2	6233.5
54027	62	Female	Non-Hispanic Black	21883.6	NA	82	2	2009-2010	10	17	23	84	40	8.55	73.37	141	10.1	5.8	0.7	474	1	Alive	NA	128	128	825.414	3	No	No	No	Obese	Yes	Never	>High school	Middle	0.703173	128	Negative	6.71588	Q4	2188.36
54152	64	Male	Non-Hispanic White	51690.6	NA	80	1	2009-2010	31	34	65	108	29	11.97	83.98	131	12.1	2.8	1	448	1	Dead	10	14	12	1936	1	Yes	No	No	Overweight	Yes	Current	>High school	Middle	0.872369	12	Negative	7.56838	Q4	5169.06
54215	26	Female	Other	76905.6	NA	79	1	2009-2010	16	17	18	39	48	13.68	64.53	138	5.3	2.4	0.5	206	1	Alive	NA	124	123	454.917	3	No	No	No	Normal	Yes	Never	>High school	High	0.536408	123	Positive	6.12011	Q3	7690.56
54223	80	Male	Non-Hispanic White	22627.6	NA	87	2	2009-2010	14	16	15	44	38	10.26	492.39	146	4.2	1.5	0.6	232	1	Dead	1	10	9	649.6	3	No	No	No	Overweight	Yes	Never	>High school	High	1.47454	9	Negative	6.47636	Q4	2262.76
54239	70	Male	Other Hispanic	13280.7	NA	82	2	2009-2010	18	17	58	66	39	8.55	85.75	140	4.1	1.7	0.9	192	1	Dead	1	79	78	463.059	1	No	Yes	No	Obese	Yes	Current	>High school	Middle	1.46086	78	Negative	6.13785	Q3	1328.07
54245	65	Male	Non-Hispanic Black	9201.68	NA	78	1	2009-2010	53	47	68	65	43	17.1	78.68	142	1.5	1.7	0.4	158	1	Dead	1	15	13	139.412	3	No	Yes	No	Obese	Yes	Never	>High school	Middle	2.65593	13	Negative	4.93743	Q1	920.168
54251	48	Male	Other	18778	NA	85	1	2009-2010	25	31	27	43	45	10.26	76.91	139	3.5	2.4	0.4	240	1	Alive	NA	111	110	350	3	No	No	No	Normal	No	Never	>High school	Low	1.24	110	Positive	5.85793	Q2	1877.8
54273	70	Male	Non-Hispanic White	12652.9	NA	82	2	2009-2010	18	30	27	74	41	15.39	206.86	137	7.3	2.3	0.6	201	1	Dead	3	83	83	637.957	1	No	Yes	Yes	Obese	No	Current	< High school	High	2.46256	83	Negative	6.45827	Q4	1265.29
54286	42	Female	Other	60771.8	NA	88	2	2009-2010	18	21	10	56	43	13.68	39.78	139	2.4	2	0.4	318	1	Alive	NA	112	111	381.6	3	No	Yes	No	Underweight	Yes	Never	< High school	High	0.65374	111	Negative	5.94437	Q2	6077.18
54290	43	Female	Non-Hispanic Black	26102.7	NA	78	1	2009-2010	39	27	56	49	39	11.97	71.6	140	3.7	2.4	0.5	324	1	Alive	NA	113	112	499.5	1	No	Yes	No	Obese	No	Current	< High school	Middle	0.573793	112	Negative	6.21361	Q3	2610.27
54332	39	Female	Other Hispanic	26825	NA	82	2	2009-2010	18	20	24	57	44	8.55	43.32	137	3.1	2.2	0.5	340	1	Alive	NA	127	126	479.091	2	No	No	No	Obese	No	Former	>High school	Low	0.540729	126	Negative	6.17189	Q3	2682.5
54334	45	Male	Other	26444.7	NA	75	2	2009-2010	29	21	116	68	45	17.1	76.02	139	3.1	2	0.2	176	1	Alive	NA	130	129	272.8	1	No	No	No	Normal	Yes	Current	>High school	Low	0.997057	129	Negative	5.60874	Q1	2644.47
54358	62	Female	Non-Hispanic Black	12727.8	NA	84	2	2009-2010	19	20	11	65	43	13.68	68.07	143	1.8	1.6	0.5	225	1	Alive	NA	119	119	253.125	2	Yes	Yes	No	Obese	Yes	Former	>High school	High	1.26434	119	Negative	5.53388	Q1	1272.78
54366	44	Female	Other	74955	NA	87	2	2009-2010	18	22	15	41	47	3.42	50.39	139	4.7	2.3	0.6	250	1	Dead	1	81	81	510.87	3	No	No	No	Overweight	No	Never	< High school	Low	0.912639	81	Negative	6.23611	Q3	7495.5
54369	67	Female	Non-Hispanic White	25803	NA	83	1	2009-2010	12	15	26	68	41	6.84	55.69	141	5.5	3.1	0.5	321	1	Alive	NA	111	110	569.516	1	No	No	Yes	Underweight	Yes	Current	< High school	Middle	0.903796	110	Negative	6.34479	Q3	2580.3
54441	45	Female	Non-Hispanic Black	34814.6	NA	87	2	2009-2010	30	17	18	59	38	6.84	65.42	140	2.8	2.6	0.6	299	1	Alive	NA	117	116	322	3	No	Yes	No	Obese	No	Never	>High school	Low	0.467121	116	Negative	5.77455	Q2	3481.46
54540	47	Male	Other Hispanic	19842	NA	86	1	2009-2010	32	27	29	78	38	11.97	72.49	135	6.7	2	0.8	238	1	Alive	NA	130	129	797.3	3	Yes	Yes	No	Obese	Yes	Never	< High school	Middle	0.942561	129	Negative	6.68123	Q4	1984.2
54639	51	Male	Other	20939.5	NA	86	1	2009-2010	33	37	14	53	46	13.68	83.98	140	2.5	2.2	0.5	184	1	Dead	5	91	90	209.091	3	No	No	No	Underweight	Yes	Never	>High school	Middle	1.78524	90	Positive	5.34277	Q1	2093.95
54641	41	Male	Non-Hispanic White	13659.4	NA	89	2	2009-2010	46	30	39	57	41	10.26	83.1	145	5.9	4.1	0.9	314	1	Alive	NA	125	124	451.854	1	No	No	No	Obese	Yes	Current	>High school	Middle	0.577559	124	Negative	6.11336	Q3	1365.94
54707	79	Male	Non-Hispanic Black	11329.1	NA	84	1	2009-2010	19	22	16	102	41	13.68	68.07	139	4.8	1.3	0.7	192	1	Dead	9	89	88	708.923	3	Yes	Yes	No	Normal	No	Never	< High school	Middle	2.07669	88	Negative	6.56375	Q4	1132.91
54717	51	Female	Non-Hispanic Black	31093	NA	83	1	2009-2010	12	14	20	61	35	6.84	63.65	141	2.6	3.8	0.6	270	1	Dead	2	65	64	184.737	1	No	No	No	Obese	Yes	Current	>High school	Middle	0.763385	64	Positive	5.21893	Q1	3109.3
54754	80	Female	Mexican American	10343.7	NA	88	1	2009-2010	17	20	13	126	41	15.39	64.53	142	4.8	1.7	0.3	230	1	Dead	2	60	59	649.412	3	No	No	No	Overweight	No	Never	< High school	Low	1.6872	59	Negative	6.47607	Q4	1034.37
54802	60	Male	Non-Hispanic White	19306.4	NA	81	2	2009-2010	20	26	12	50	44	17.1	104.31	140	4.4	0.9	0.5	255	1	Alive	NA	128	127	1246.67	3	No	Yes	No	Normal	Yes	Never	>High school	Middle	1.36795	127	Negative	7.12823	Q4	1930.64
54813	66	Male	Other	19243.4	NA	87	2	2009-2010	22	20	33	87	44	10.26	90.17	141	6.3	2.2	0.7	181	1	Alive	NA	117	116	518.318	3	No	Yes	No	Overweight	No	Never	>High school	Middle	1.55483	116	Negative	6.25059	Q3	1924.34
54881	78	Male	Non-Hispanic White	32931	NA	79	2	2009-2010	42	30	18	75	44	20.52	100.78	138	6.7	1	0.7	157	1	Dead	1	9	9	1051.9	2	No	Yes	No	Obese	Yes	Former	>High school	Low	2.29981	9	Negative	6.95835	Q4	3293.1
55070	27	Male	Other	29841.8	NA	79	1	2009-2010	22	21	29	76	48	23.94	73.37	140	3.1	1.7	0.3	240	1	Alive	NA	124	124	437.647	3	No	No	No	Overweight	Yes	Never	>High school	Low	0.503687	124	Negative	6.08141	Q3	2984.18
55115	36	Female	Non-Hispanic Black	36796	NA	78	2	2009-2010	13	16	28	49	39	6.84	78.68	138	8.7	2.4	0.3	259	1	Alive	NA	122	121	938.875	3	No	Yes	No	Obese	Yes	Never	>High school	Middle	0.616809	121	Negative	6.84468	Q4	3679.6
55126	63	Male	Non-Hispanic Black	12941.5	NA	82	2	2009-2010	25	43	381	98	43	13.68	82.21	137	2.7	2.5	0.5	197	1	Dead	1	18	17	212.76	3	No	Yes	No	Normal	Yes	Never	< High school	Low	2.75025	17	Positive	5.36016	Q1	1294.15
55152	80	Female	Non-Hispanic White	38592.9	NA	77	2	2009-2010	25	23	13	62	43	17.1	106.96	142	2.9	2	0.5	232	1	Dead	10	92	90	336.4	3	No	Yes	No	Overweight	Yes	Never	< High school	Middle	1.58621	90	Negative	5.8183	Q2	3859.29
55191	45	Female	Other	68674	NA	86	2	2009-2010	13	18	16	47	45	6.84	53.04	139	3.4	2.6	0.5	370	1	Alive	NA	116	116	483.846	3	No	No	No	Normal	No	Never	< High school	Middle	0.607172	116	Negative	6.18177	Q3	6867.4
55192	48	Female	Other Hispanic	18820.4	NA	85	2	2009-2010	26	27	22	65	39	13.68	59.23	137	3	2	0.4	227	1	Alive	NA	109	108	340.5	3	No	No	No	Overweight	No	Never	>High school	Middle	1.11968	108	Negative	5.83042	Q2	1882.04
55212	72	Male	Non-Hispanic White	30233.2	NA	80	1	2009-2010	19	23	13	47	46	11.97	103.43	139	4.5	2.6	0.5	221	1	Alive	NA	122	121	382.5	3	Yes	Yes	No	Overweight	No	Never	>High school	Middle	1.71906	121	Negative	5.94673	Q2	3023.32
55244	72	Male	Non-Hispanic Black	16067.6	NA	83	1	2009-2010	30	63	125	57	37	10.26	71.6	136	2.6	1.8	0.6	198	1	Dead	2	86	85	286	2	No	No	No	Obese	Yes	Former	< High school	Middle	4.18261	85	Negative	5.65599	Q2	1606.76
55272	66	Male	Other	54062.1	NA	88	2	2009-2010	42	36	18	48	40	15.39	97.24	144	5	1.6	0.7	271	1	Alive	NA	112	110	846.875	3	Yes	Yes	Yes	Obese	No	Never	>High school	High	1.35286	110	Negative	6.74155	Q4	5406.21
55273	53	Male	Non-Hispanic White	104970	NA	83	1	2009-2010	171	163	105	104	41	11.97	74.26	138	2.5	2.5	0.4	189	1	Dead	2	25	24	189	1	No	No	No	Underweight	Yes	Current	< High school	Middle	3.49545	24	Negative	5.24175	Q1	10497
55353	45	Male	Non-Hispanic Black	32299.8	NA	75	2	2009-2010	37	22	32	49	42	11.97	93.7	140	2	2.1	0.4	223	1	Alive	NA	132	132	212.381	3	No	Yes	No	Obese	No	Never	>High school	High	0.729843	132	Negative	5.35838	Q1	3229.98
55367	72	Male	Non-Hispanic White	34048.2	NA	78	2	2009-2010	24	26	14	55	42	13.68	90.17	136	5.6	1.7	0.6	219	1	Alive	NA	122	121	721.412	3	No	Yes	No	Overweight	Yes	Never	>High school	High	1.74484	121	Negative	6.58121	Q4	3404.82
55368	51	Male	Non-Hispanic Black	23240.2	NA	79	2	2009-2010	18	26	31	42	41	11.97	83.1	139	2.5	1.7	0.3	205	1	Alive	NA	119	117	301.471	3	No	No	No	Overweight	Yes	Never	>High school	High	1.52459	117	Negative	5.70867	Q2	2324.02
55382	44	Female	Non-Hispanic Black	30844.7	NA	82	2	2009-2010	16	16	8	48	41	10.26	51.27	135	1.9	2.1	0.7	293	1	Alive	NA	114	114	265.095	3	No	No	No	Obese	Yes	Never	< High school	Middle	0.600683	114	Negative	5.58009	Q1	3084.47
55400	45	Female	Non-Hispanic White	20120.9	NA	81	2	2009-2010	11	17	21	58	45	10.26	56.58	137	6.9	1.5	0.8	337	1	Alive	NA	128	127	1550.2	1	No	No	No	Normal	Yes	Current	< High school	Middle	0.68444	127	Negative	7.34614	Q4	2012.09
55417	52	Female	Other	84925.3	NA	86	2	2009-2010	21	25	11	81	44	8.55	85.75	141	3	2.8	0.6	235	1	Alive	NA	117	116	251.786	3	No	No	No	Normal	Yes	Never	>High school	Middle	1.20716	116	Negative	5.52858	Q1	8492.53
55447	65	Female	Other	60011.2	NA	85	1	2009-2010	22	27	15	95	44	10.26	57.46	144	3.4	2.2	0.6	265	1	Alive	NA	111	110	409.545	3	No	Yes	No	Overweight	No	Never	< High school	High	1.41195	110	Negative	6.01505	Q2	6001.12
55498	78	Male	Other	13165.2	NA	81	1	2009-2010	15	18	30	95	38	8.55	82.21	133	3.2	2.7	0.7	205	1	Dead	3	113	112	242.963	1	No	No	No	Obese	Yes	Current	< High school	Middle	1.76835	112	Negative	5.49291	Q1	1316.52
55514	80	Male	Other	15571.8	NA	84	1	2009-2010	19	25	21	86	39	11.97	79.56	138	4.4	1.9	0.9	176	1	Dead	6	93	91	407.579	2	No	No	No	Normal	No	Former	< High school	Middle	2.607	91	Negative	6.01023	Q2	1557.18
55523	72	Female	Non-Hispanic White	25631.5	NA	80	2	2009-2010	13	17	12	84	41	11.97	55.69	137	3.8	1.6	0.3	371	1	Alive	NA	122	121	881.125	3	No	Yes	No	Overweight	No	Never	< High school	Middle	0.915031	121	Negative	6.7812	Q4	2563.15
55576	37	Female	Mexican American	25088.4	NA	75	1	2009-2010	199	222	107	176	39	15.39	56.58	141	3.8	6.2	1.2	227	1	Alive	NA	121	119	139.129	3	No	No	No	Normal	Yes	Never	>High school	Middle	2.56509	119	Negative	4.9354	Q1	2508.84
55646	63	Female	Non-Hispanic Black	21802.6	NA	82	2	2009-2010	18	23	20	68	42	10.26	74.26	138	1.5	2.6	0.5	196	1	Alive	NA	128	128	113.077	3	No	No	No	Overweight	No	Never	< High school	Middle	1.74251	128	Negative	4.72807	Q1	2180.26
55667	44	Female	Non-Hispanic Black	37483.5	NA	78	2	2009-2010	14	24	50	83	37	6.84	74.26	138	5.1	3.3	0.2	284	1	Alive	NA	123	122	438.909	3	No	No	No	Obese	Yes	Never	>High school	Middle	0.99376	122	Negative	6.08429	Q3	3748.35
55690	32	Male	Non-Hispanic Black	33061.2	NA	78	2	2009-2010	74	54	312	86	41	13.68	98.12	139	4.2	2.7	0.6	276	1	Alive	NA	122	121	429.333	3	No	No	No	Overweight	Yes	Never	>High school	Middle	0.727811	121	Negative	6.06223	Q3	3306.12
55695	19	Male	Non-Hispanic Black	12252.7	NA	78	1	2009-2010	22	25	16	24	44	13.68	96.36	138	1.7	1.3	0.2	206	1	Alive	NA	124	123	269.385	NA	No	No	No	Obese	Yes	Current	< High school	Low	0.491604	123	Negative	5.59614	Q1	1225.27
55704	79	Female	Other	40169.6	NA	87	2	2009-2010	14	19	16	69	38	8.55	50.39	138	5	2.7	0.6	241	1	Alive	NA	117	116	446.296	3	No	Yes	No	Normal	No	Never	>High school	High	1.66456	116	Negative	6.10098	Q3	4016.96
55709	59	Male	Non-Hispanic Black	23878.6	NA	83	2	2009-2010	14	18	22	48	42	15.39	83.1	141	2.7	2.4	0.4	215	1	Alive	NA	115	115	241.875	1	No	No	No	Normal	Yes	Current	>High school	High	1.32015	115	Negative	5.48842	Q1	2387.86
55717	72	Female	Other	35983.7	NA	85	1	2009-2010	14	21	12	64	37	10.26	60.11	140	3.7	2.4	0.3	228	1	Alive	NA	111	110	351.5	3	No	Yes	No	Overweight	No	Never	< High school	Middle	1.77236	110	Negative	5.86221	Q2	3598.37
55760	62	Female	Non-Hispanic Black	21465.9	NA	82	2	2009-2010	14	21	14	90	44	13.68	75.14	141	1.9	1.6	0.4	153	1	Alive	NA	115	115	181.688	3	No	No	No	Overweight	No	Never	>High school	High	2.27434	115	Negative	5.20229	Q1	2146.59
55807	42	Male	Other	83022.8	NA	87	2	2009-2010	36	32	46	74	42	13.68	85.75	136	3.9	2.8	0.6	274	1	Alive	NA	116	114	381.643	3	No	No	No	Obese	No	Never	>High school	High	0.817518	114	Negative	5.94449	Q2	8302.28
55885	54	Female	Other	25541.9	NA	77	2	2009-2010	29	24	41	65	44	11.97	50.39	140	3.1	2.9	0.5	232	1	Alive	NA	117	116	248	2	Yes	No	No	Overweight	Yes	Former	< High school	Middle	1.03733	116	Negative	5.51343	Q1	2554.19
55905	29	Male	Non-Hispanic Black	34328.9	NA	78	2	2009-2010	23	27	69	50	41	13.68	98.12	137	3.3	1.5	0.4	171	1	Alive	NA	122	121	376.2	1	No	No	No	Normal	Yes	Current	>High school	Middle	0.954777	121	Negative	5.93012	Q2	3432.89
55913	55	Female	Mexican American	8824.57	NA	86	2	2009-2010	24	20	21	72	42	11.97	55.69	140	3.9	3.5	0.7	401	1	Alive	NA	116	116	446.829	3	No	Yes	No	Overweight	Yes	Never	>High school	Middle	0.559942	116	Negative	6.10218	Q3	882.457
55921	80	Male	Non-Hispanic White	28212.6	NA	80	2	2009-2010	20	32	16	86	38	11.97	91.94	140	4.1	2.4	0.6	166	1	Dead	2	43	42	283.583	2	No	No	No	Overweight	Yes	Former	< High school	Middle	3.44839	42	Negative	5.64751	Q1	2821.26
55941	70	Female	Non-Hispanic Black	16144.9	NA	88	1	2009-2010	25	19	62	81	37	8.55	73.37	142	2.4	1.7	0.3	136	1	Dead	1	42	41	192	2	Yes	Yes	No	Overweight	Yes	Former	>High school	Middle	1.95588	41	Negative	5.2575	Q1	1614.49
55988	47	Female	Non-Hispanic Black	26102.7	NA	78	1	2009-2010	21	23	53	74	39	8.55	72.49	137	4	2.8	0.4	291	1	Alive	NA	114	113	415.714	2	No	No	No	Obese	No	Former	>High school	Middle	0.810631	113	Negative	6.03	Q3	2610.27
56035	55	Male	Non-Hispanic Black	20666.7	NA	80	2	2009-2010	17	24	31	55	44	20.52	91.05	141	1.9	2.1	0.4	102	1	Alive	NA	122	121	92.2857	3	No	Yes	No	Normal	Yes	Never	>High school	Low	3.1387	121	Positive	4.52489	Q1	2066.67
56083	52	Male	Non-Hispanic Black	26859.3	NA	75	2	2009-2010	25	26	32	59	48	17.1	68.95	138	3.4	2.3	0.2	184	1	Alive	NA	132	131	272	2	Yes	Yes	No	Overweight	Yes	Former	>High school	High	1.46957	131	Negative	5.6058	Q1	2685.93
56107	61	Male	Non-Hispanic Black	10167.6	NA	86	2	2009-2010	18	22	11	57	43	11.97	69.84	141	4.3	2.1	0.3	239	1	Alive	NA	116	115	489.381	3	No	Yes	No	Normal	Yes	Never	>High school	High	1.32348	115	Negative	6.19314	Q3	1016.76
56126	44	Female	Other	16643.3	NA	79	1	2009-2010	35	26	58	101	45	13.68	54.81	141	6.5	2.2	0.7	322	1	Alive	NA	124	124	951.364	2	No	Yes	No	Overweight	No	Former	>High school	Middle	0.600532	124	Negative	6.8579	Q4	1664.33
56218	63	Male	Other	44671.2	NA	78	1	2009-2010	19	23	22	37	41	11.97	82.21	138	5.1	2.5	0.5	312	1	Alive	NA	131	131	636.48	1	No	No	No	Normal	Yes	Current	< High school	Low	1.06546	131	Negative	6.45595	Q4	4467.12
56221	72	Male	Other	10341.1	NA	86	1	2009-2010	21	26	14	107	39	18.81	81.33	142	3.2	1.3	0.4	205	1	Alive	NA	130	129	504.615	2	No	Yes	No	Normal	Yes	Former	>High school	Low	1.9927	129	Positive	6.2238	Q3	1034.11
56224	70	Female	Non-Hispanic Black	15883.4	NA	87	2	2009-2010	13	19	13	64	38	10.26	80.44	140	1.5	2	0.5	232	1	Dead	2	99	98	174	3	No	Yes	No	Obese	No	Never	>High school	Low	1.58998	98	Negative	5.15906	Q1	1588.34
56248	65	Female	Non-Hispanic Black	17712.2	NA	87	2	2009-2010	22	19	78	105	37	10.26	82.21	135	4.2	2.6	0.4	336	1	Alive	NA	118	117	542.769	2	Yes	Yes	No	Obese	Yes	Former	>High school	Middle	0.78364	117	Negative	6.29668	Q3	1771.22
56359	46	Female	Non-Hispanic Black	28995.6	NA	84	2	2009-2010	29	46	96	69	41	10.26	69.84	142	4.2	5.4	1	330	1	Alive	NA	118	117	256.667	1	No	No	No	Obese	No	Current	< High school	Middle	1.1907	117	Negative	5.54778	Q1	2899.56
56479	56	Male	Mexican American	8891.88	NA	85	1	2009-2010	22	20	34	80	43	15.39	78.68	138	4.2	2.6	0.4	194	1	Alive	NA	110	110	313.385	1	No	No	No	Obese	Yes	Current	< High school	High	1.23085	110	Negative	5.74743	Q2	889.188
56496	35	Female	Other Hispanic	25897.2	NA	78	2	2009-2010	19	23	24	44	42	6.84	64.53	138	6.1	2.9	0.5	242	1	Alive	NA	121	121	509.034	1	No	Yes	No	Obese	Yes	Current	>High school	High	0.763139	121	Negative	6.23252	Q3	2589.72
56520	69	Male	Other	50306.9	NA	88	2	2009-2010	28	23	23	73	46	13.68	89.28	138	6	1.8	0.3	285	1	Alive	NA	112	111	950	2	Yes	Yes	Yes	Normal	No	Former	>High school	High	1.05233	111	Negative	6.85646	Q4	5030.69
56522	39	Male	Non-Hispanic Black	22591.3	NA	89	2	2009-2010	30	37	29	79	44	13.68	100.78	140	1.8	2.1	0.4	190	1	Alive	NA	126	124	162.857	3	No	No	No	Normal	No	Never	>High school	Middle	1.3866	124	Negative	5.09287	Q1	2259.13
56594	62	Female	Other Hispanic	5153.07	NA	85	2	2009-2010	30	31	33	76	41	10.26	65.42	141	7.1	1.5	0.5	285	1	Alive	NA	109	108	1349	2	No	Yes	No	Obese	Yes	Former	< High school	High	1.23125	108	Negative	7.20712	Q4	515.307
56615	45	Female	Non-Hispanic Black	27466.7	NA	78	1	2009-2010	12	20	16	47	38	10.26	66.3	137	2.1	2.3	0.4	189	1	Alive	NA	114	114	172.565	1	No	No	No	Overweight	Yes	Current	>High school	Middle	1.37464	114	Negative	5.15078	Q1	2746.67
56642	59	Female	Non-Hispanic Black	30353.8	NA	78	2	2009-2010	16	25	32	66	37	6.84	70.72	141	3.2	2.4	0.5	215	1	Alive	NA	121	121	286.667	3	Yes	Yes	No	Obese	No	Never	>High school	Low	1.71512	121	Negative	5.65832	Q2	3035.38
56651	61	Male	Non-Hispanic Black	12428.6	NA	82	2	2009-2010	30	31	16	65	41	15.39	97.24	138	2	1.3	0.2	219	1	Alive	NA	115	113	336.923	3	No	No	No	Overweight	Yes	Never	< High school	Low	1.57647	113	Positive	5.81985	Q2	1242.86
56689	59	Male	Non-Hispanic White	23591.3	NA	81	2	2009-2010	13	21	15	118	45	8.55	85.75	139	3.8	3	0.7	212	1	Dead	2	42	41	268.533	1	No	No	No	Normal	Yes	Current	>High school	Low	1.62093	41	Negative	5.59298	Q1	2359.13
56691	61	Female	Non-Hispanic White	67032.6	NA	85	2	2009-2010	20	25	10	53	42	10.26	59.23	134	2.4	2.5	0.4	294	1	Alive	NA	107	106	282.24	3	No	No	No	Overweight	Yes	Never	>High school	High	1.15987	106	Negative	5.64276	Q1	6703.26
56780	56	Female	Non-Hispanic White	107546	NA	77	2	2009-2010	43	49	15	59	47	13.68	61	140	2.2	1.5	0.3	188	1	Alive	NA	118	116	275.733	2	No	No	No	Normal	Yes	Former	>High school	Middle	2.22583	116	Negative	5.61943	Q1	10754.6
56792	52	Male	Non-Hispanic Black	24653.4	NA	82	2	2009-2010	36	38	21	71	42	10.26	103.43	141	4.6	2.2	0.6	314	1	Alive	NA	113	112	656.545	3	No	Yes	No	Obese	No	Never	< High school	Middle	1.04883	112	Negative	6.48699	Q4	2465.34
56796	70	Male	Non-Hispanic White	34298.5	NA	76	2	2009-2010	20	23	24	98	38	10.26	119.34	136	3.6	2	0.6	202	1	Dead	9	101	99	363.6	2	No	Yes	Yes	Obese	Yes	Former	>High school	Middle	1.78221	99	Negative	5.89605	Q2	3429.85
56814	65	Male	Non-Hispanic Black	13193.4	NA	82	2	2009-2010	33	24	54	69	43	11.97	91.05	142	2.5	1.6	0.3	236	1	Alive	NA	127	127	368.75	2	Yes	No	No	Overweight	Yes	Former	< High school	Low	1.15068	127	Negative	5.91012	Q2	1319.34
56874	39	Female	Non-Hispanic Black	31444.1	NA	80	2	2009-2010	11	19	17	137	44	10.26	49.5	139	4.7	2.1	0.6	212	1	Alive	NA	122	121	474.476	3	No	No	No	Obese	No	Never	>High school	Low	1.05387	121	Negative	6.16221	Q3	3144.41
56931	39	Female	Other	58690.6	NA	84	2	2009-2010	14	21	12	40	46	17.1	64.53	139	4.6	1.9	0.6	308	1	Alive	NA	118	117	745.684	3	No	No	No	Normal	No	Never	>High school	High	0.710672	117	Negative	6.6143	Q4	5869.06
56943	60	Female	Non-Hispanic Black	18363.9	NA	78	2	2009-2010	10	19	15	90	42	10.26	106.96	140	5.4	2.8	0.3	240	1	Alive	NA	122	121	462.857	1	No	Yes	No	Overweight	Yes	Current	>High school	Middle	1.50208	121	Negative	6.13742	Q3	1836.39
56946	41	Male	Non-Hispanic Black	21063.2	NA	78	1	2009-2010	23	26	56	57	43	25.65	84.86	138	2.7	2.2	0.9	158	1	Alive	NA	115	115	193.909	1	No	No	No	Normal	Yes	Current	>High school	High	1.40681	115	Negative	5.26739	Q1	2106.32
56953	58	Male	Non-Hispanic Black	18621.6	NA	84	2	2009-2010	15	21	11	81	38	11.97	116.69	142	4.2	1.5	0.4	335	1	Alive	NA	119	118	938	1	No	Yes	Yes	Overweight	Yes	Current	>High school	Low	0.938765	118	Negative	6.84375	Q4	1862.16
56956	59	Male	Non-Hispanic White	23031	NA	76	2	2009-2010	19	15	30	49	36	13.68	44.2	138	3.3	1.5	0.6	227	1	Dead	3	106	106	499.4	2	Yes	No	No	Overweight	Yes	Former	< High school	Middle	0.894418	106	Negative	6.21341	Q3	2303.1
56965	68	Male	Non-Hispanic White	18897.2	NA	81	1	2009-2010	18	16	20	44	45	8.55	79.56	135	5.2	2.9	0.5	242	1	Dead	10	115	114	433.931	1	No	No	No	Underweight	Yes	Current	>High school	Low	1.05969	114	Negative	6.07289	Q3	1889.72
56990	36	Male	Mexican American	25362.2	NA	78	1	2009-2010	26	25	19	78	43	11.97	72.49	137	2.8	1.8	0.6	235	1	Alive	NA	114	113	365.556	1	No	No	No	Obese	Yes	Current	>High school	Middle	0.751083	113	Negative	5.90142	Q2	2536.22
57007	80	Male	Other	23057.7	NA	77	2	2009-2010	33	40	14	35	44	11.97	97.24	140	3.2	3.8	0.8	227	1	Alive	NA	117	116	191.158	3	No	Yes	No	Overweight	Yes	Never	>High school	High	2.45396	116	Negative	5.2531	Q1	2305.77
57034	64	Female	Other	22614.9	NA	85	2	2009-2010	24	27	16	37	42	13.68	69.84	136	1.7	2	0.5	151	1	Alive	NA	109	109	128.35	2	No	Yes	No	Overweight	Yes	Former	>High school	Middle	2.33594	109	Positive	4.85476	Q1	2261.49
57079	73	Female	Other Hispanic	11583.4	NA	81	1	2009-2010	19	24	17	58	43	15.39	68.95	141	4.6	1.7	0.6	234	1	Alive	NA	110	109	633.176	2	No	Yes	No	Normal	Yes	Former	>High school	Middle	1.71768	109	Negative	6.45075	Q4	1158.34
57091	72	Male	Other	10532.1	NA	85	2	2009-2010	25	43	29	100	42	11.97	86.63	132	2.2	2.6	0.6	182	1	Alive	NA	109	109	154	2	No	Yes	Yes	Normal	Yes	Former	< High school	Middle	3.4022	109	Negative	5.03695	Q1	1053.21
57097	68	Male	Non-Hispanic White	68338.8	NA	75	2	2009-2010	12	26	20	48	44	13.68	102.54	140	6	1.4	0.4	218	1	Alive	NA	131	130	934.286	3	No	Yes	Yes	Obese	Yes	Never	>High school	Middle	2.34118	130	Negative	6.83978	Q4	6833.88
57118	80	Male	Non-Hispanic Black	15548.8	NA	83	2	2009-2010	16	24	20	45	43	11.97	83.1	141	3.4	1.2	0.3	172	1	Alive	NA	115	114	487.333	2	No	No	No	Obese	Yes	Former	< High school	High	2.7907	114	Negative	6.18895	Q3	1554.88
57119	60	Male	Non-Hispanic White	52391.1	NA	76	2	2009-2010	38	42	33	61	45	18.81	83.98	138	4	1.6	0.5	249	1	Alive	NA	113	111	622.5	3	No	Yes	No	Obese	Yes	Never	>High school	High	1.64176	111	Negative	6.43374	Q4	5239.11
57185	53	Male	Mexican American	11569.7	NA	87	1	2009-2010	29	37	24	94	44	13.68	73.37	139	3.9	1.7	0.5	188	1	Alive	NA	116	115	431.294	3	No	No	No	Normal	Yes	Never	< High school	Low	1.93696	115	Negative	6.06679	Q3	1156.97
57229	60	Female	Other	61835.3	NA	86	2	2009-2010	24	22	20	49	45	13.68	64.53	140	2	1.6	0.3	188	1	Alive	NA	117	117	235	3	No	Yes	No	Normal	No	Never	>High school	High	1.43321	117	Negative	5.45959	Q1	6183.53
57266	45	Female	Non-Hispanic White	21255.6	NA	83	1	2009-2010	19	20	16	79	47	10.26	54.81	138	4.9	1.4	0.3	332	1	Alive	NA	126	126	1162	1	No	Yes	No	Normal	No	Current	< High school	Low	0.62191	126	Negative	7.0579	Q4	2125.56
57383	70	Male	Non-Hispanic White	29991.3	NA	89	2	2009-2010	17	21	10	75	42	29.07	87.52	140	5.7	1.8	0.8	174	1	Dead	2	69	68	551	2	No	No	Yes	Overweight	Yes	Former	>High school	High	2.04901	68	Negative	6.31173	Q3	2999.13
57411	52	Male	Non-Hispanic White	78821.8	NA	76	1	2009-2010	26	24	14	73	51	13.68	66.3	141	3.7	1.5	0.3	205	1	Alive	NA	121	120	505.667	1	No	No	No	Overweight	Yes	Current	>High school	Low	1.19392	120	Negative	6.22588	Q3	7882.18
57482	53	Male	Non-Hispanic White	61026.8	NA	80	1	2009-2010	27	23	25	53	43	23.94	91.94	141	4	1.2	0.7	199	1	Alive	NA	122	121	663.333	2	No	No	No	Overweight	Yes	Former	>High school	High	1.17888	121	Negative	6.49728	Q4	6102.68
57533	73	Male	Mexican American	11046.7	NA	82	1	2009-2010	16	17	19	87	42	13.68	88.4	140	7.7	2.4	0.7	232	1	Alive	NA	128	126	744.333	1	No	Yes	No	Normal	Yes	Current	>High school	High	1.33728	126	Negative	6.61249	Q4	1104.67
57573	74	Female	Other	21141.6	NA	85	2	2009-2010	19	33	23	97	44	10.26	72.49	141	1.4	2.3	0.4	155	1	Alive	NA	109	109	94.3478	2	Yes	Yes	No	Overweight	No	Former	>High school	Middle	3.61441	109	Negative	4.54699	Q1	2114.16
57596	77	Male	Non-Hispanic White	33244.4	NA	88	2	2009-2010	14	25	15	58	44	18.81	87.52	142	3.5	1.5	0.8	167	1	Dead	2	98	98	389.667	2	No	No	No	Normal	Yes	Former	>High school	Middle	3.08071	98	Negative	5.96529	Q2	3324.44
57650	26	Female	Other	87821.9	NA	83	2	2009-2010	17	25	12	74	43	10.26	68.07	139	3.6	2.7	0.4	197	1	Alive	NA	111	110	262.667	3	No	No	No	Overweight	No	Never	>High school	Middle	0.800244	110	Negative	5.57089	Q1	8782.19
57693	63	Female	Other	61093.8	NA	88	1	2009-2010	24	20	21	51	43	10.26	41.55	140	3.8	2.4	0.6	243	1	Alive	NA	113	112	384.75	3	No	Yes	No	Overweight	Yes	Never	>High school	Low	1.05842	112	Negative	5.95259	Q2	6109.38
57737	68	Male	Other Hispanic	6223.35	NA	88	1	2009-2010	23	21	27	79	45	8.55	88.4	142	2.7	2.5	0.4	192	1	Alive	NA	113	111	207.36	2	No	Yes	Yes	Overweight	Yes	Former	>High school	Middle	1.55083	111	Negative	5.33446	Q1	622.335
57746	62	Female	Mexican American	6912.35	NA	81	1	2009-2010	22	24	25	57	43	13.68	76.02	140	2.8	1.6	0.4	204	1	Alive	NA	110	109	357	3	No	No	No	Overweight	No	Never	>High school	Low	1.55511	109	Negative	5.87774	Q2	691.235
57842	73	Male	Non-Hispanic Black	12082.9	NA	84	2	2009-2010	14	22	13	59	40	13.68	97.24	141	2.1	1.7	0.6	124	1	Alive	NA	119	118	153.176	2	No	Yes	Yes	Obese	Yes	Former	>High school	High	3.46146	118	Negative	5.03159	Q1	1208.29
57872	25	Female	Other	74718	NA	85	2	2009-2010	15	19	12	51	46	13.68	57.46	141	3.9	2	0.7	239	1	Alive	NA	110	109	466.05	3	No	No	No	Normal	Yes	Never	>High school	High	0.513157	109	Negative	6.14429	Q3	7471.8
57945	67	Female	Non-Hispanic White	55139.1	NA	80	1	2009-2010	22	24	16	63	40	11.97	82.21	141	7.4	2.3	0.5	195	1	Alive	NA	122	121	627.391	3	No	Yes	No	Overweight	Yes	Never	>High school	High	1.75809	121	Negative	6.44157	Q4	5513.91
57980	80	Female	Non-Hispanic Black	13897.4	NA	84	1	2009-2010	12	23	23	68	42	11.97	90.17	142	3.9	1	0.4	276	1	Dead	10	68	67	1076.4	2	Yes	Yes	No	Underweight	Yes	Former	>High school	High	1.9245	67	Negative	6.98138	Q4	1389.74
58033	37	Male	Non-Hispanic White	53465.1	NA	80	1	2009-2010	67	34	59	92	43	8.55	89.28	139	3.3	2.3	0.7	194	1	Alive	NA	122	120	278.348	3	No	Yes	No	Obese	Yes	Never	>High school	High	0.792212	120	Positive	5.62887	Q1	5346.51
58108	61	Male	Other Hispanic	7178.89	NA	79	1	2009-2010	38	27	33	57	44	20.52	80.44	139	4.5	2.8	0.6	201	1	Alive	NA	124	123	323.036	3	No	Yes	No	Overweight	Yes	Never	>High school	High	1.32925	123	Negative	5.77776	Q2	717.889
58120	23	Female	Other	27781.9	NA	79	1	2009-2010	16	20	12	56	42	13.68	54.81	139	3.6	1.5	0.4	260	1	Alive	NA	124	124	624	3	No	No	No	Underweight	No	Never	>High school	Middle	0.442308	124	Negative	6.43615	Q4	2778.19
58172	32	Male	Non-Hispanic Black	24590	NA	78	1	2009-2010	219	733	30	44	42	37.62	84.86	140	1.6	1.8	0.3	186	1	Alive	NA	114	114	165.333	3	No	Yes	No	Overweight	Yes	Never	>High school	High	8.52156	114	Negative	5.10796	Q1	2459
58185	69	Male	Other	54028.1	NA	85	1	2009-2010	20	28	27	68	39	8.55	100.78	138	4.6	3	0.7	343	1	Alive	NA	125	124	525.933	3	No	Yes	No	Normal	No	Never	< High school	High	1.2595	124	Negative	6.26517	Q3	5402.81
58202	39	Male	Other Hispanic	32781.3	NA	77	2	2009-2010	23	25	25	81	43	8.55	101.66	141	4.4	1.8	0.5	202	1	Alive	NA	118	117	493.778	3	No	No	No	Obese	Yes	Never	< High school	Low	1.00644	117	Negative	6.20209	Q3	3278.13
58207	68	Male	Non-Hispanic White	23171.8	NA	80	2	2009-2010	17	22	15	57	40	6.84	81.33	135	3.6	1.8	0.6	284	1	Alive	NA	123	123	568	1	Yes	No	No	Overweight	Yes	Current	< High school	Low	1.27758	123	Negative	6.34212	Q3	2317.18
58220	80	Male	Other	11528.7	NA	85	1	2009-2010	28	28	12	43	41	13.68	67.18	141	2.2	1.8	0.4	182	1	Dead	1	99	98	222.444	3	Yes	Yes	No	Overweight	No	Never	< High school	Low	2.32594	98	Negative	5.40468	Q1	1152.87
58225	41	Male	Non-Hispanic White	83700.8	NA	85	2	2009-2010	66	49	83	60	43	10.26	76.02	140	3.5	1.7	0.4	239	1	Alive	NA	109	108	492.059	3	No	Yes	No	Obese	Yes	Never	>High school	High	1.03469	108	Negative	6.1986	Q3	8370.08
58372	57	Male	Other	18719.9	NA	84	2	2009-2010	28	40	14	60	51	17.1	86.63	144	2.7	1.6	0.6	245	1	Dead	3	105	104	413.438	2	No	No	No	Normal	No	Former	>High school	Middle	1.75869	104	Negative	6.02451	Q3	1871.99
58394	48	Male	Non-Hispanic Black	22314.4	NA	84	2	2009-2010	23	23	30	70	43	15.39	81.33	137	3.2	1.3	0.3	172	1	Alive	NA	119	119	423.385	2	Yes	Yes	No	Overweight	Yes	Former	>High school	Low	1.33837	119	Negative	6.04828	Q3	2231.44
58400	19	Female	Other	16731.5	NA	86	1	2009-2010	11	17	7	68	44	8.55	70.72	141	4.2	1.3	0.5	261	1	Alive	NA	130	129	843.231	NA	No	No	No	Underweight	No	Never	>High school	Middle	0.373135	129	Negative	6.73724	Q4	1673.15
58416	49	Female	Mexican American	16662.8	NA	87	1	2009-2010	25	23	25	110	38	6.84	58.34	137	3	2	0.4	280	1	Alive	NA	116	115	420	3	No	No	No	Obese	Yes	Never	< High school	Low	0.805	115	Negative	6.04025	Q3	1666.28
58479	55	Male	Non-Hispanic White	90003.7	NA	85	2	2009-2010	29	32	13	49	41	11.97	60.11	141	3.8	1.9	0.5	221	1	Alive	NA	109	107	442	3	No	No	No	Normal	Yes	Never	>High school	High	1.47884	107	Negative	6.09131	Q3	9000.37
58507	42	Female	Other Hispanic	13037.2	NA	88	1	2009-2010	18	25	13	72	42	11.97	79.56	138	4.3	2.5	0.7	248	1	Alive	NA	113	112	426.56	3	Yes	No	No	Normal	Yes	Never	< High school	Middle	0.997933	112	Negative	6.05575	Q3	1303.72
58542	40	Female	Non-Hispanic Black	37645.4	NA	82	2	2009-2010	22	22	17	54	43	10.26	96.36	139	3.2	2.3	0.4	406	1	Alive	NA	127	126	564.87	3	No	No	No	Obese	Yes	Never	>High school	Low	0.46211	126	Negative	6.33659	Q3	3764.54
58560	51	Male	Other Hispanic	14704.6	NA	77	2	2009-2010	39	27	32	59	44	11.97	63.65	141	3.7	1.8	0.5	231	1	Alive	NA	118	117	474.833	3	No	Yes	No	Overweight	Yes	Never	>High school	Middle	0.95453	117	Negative	6.16296	Q3	1470.46
58561	66	Male	Other Hispanic	6797.61	NA	75	2	2009-2010	20	29	18	68	45	8.55	87.52	139	1.7	2.2	0.8	220	1	Alive	NA	132	131	170	3	No	Yes	No	Normal	Yes	Never	< High school	Low	1.94538	131	Negative	5.1358	Q1	679.761
58572	50	Female	Other	20535.1	NA	86	2	2009-2010	21	16	19	45	45	10.26	36.24	139	2.9	2.4	0.5	401	1	Alive	NA	116	116	484.542	3	Yes	No	No	Obese	No	Never	>High school	High	0.435347	116	Negative	6.1832	Q3	2053.51
58573	43	Male	Other	61758.4	NA	88	1	2009-2010	43	34	32	61	44	20.52	58.34	139	4.2	2	0.3	193	1	Alive	NA	113	112	405.3	3	Yes	No	No	Obese	Yes	Never	>High school	High	1.1552	112	Negative	6.00463	Q2	6175.84
58574	67	Male	Non-Hispanic Black	8990.49	NA	84	1	2009-2010	14	16	52	47	45	10.26	213.04	142	4.4	1.3	0.2	124	1	Dead	1	58	58	419.692	2	No	Yes	Yes	Overweight	No	Former	< High school	Middle	2.31052	58	Negative	6.03952	Q3	899.049
58591	53	Male	Other	70704.3	NA	80	1	2009-2010	54	30	19	80	43	13.68	92.82	138	4	1.9	0.4	206	1	Alive	NA	123	122	433.684	3	No	No	No	Obese	Yes	Never	>High school	High	1.05035	122	Negative	6.07232	Q3	7070.43
58656	68	Male	Mexican American	5470.46	NA	76	1	2009-2010	36	33	39	61	46	8.55	121.11	138	3.2	2.1	0.6	168	1	Alive	NA	120	119	256	2	Yes	Yes	No	Overweight	Yes	Former	< High school	Middle	2.22619	119	Negative	5.54518	Q1	547.046
58671	61	Female	Other	65917.9	NA	78	2	2009-2010	33	28	39	74	43	6.84	42.43	140	3.2	1.9	0.4	210	1	Alive	NA	122	122	353.684	3	Yes	Yes	No	Overweight	No	Never	>High school	High	1.41583	122	Negative	5.8684	Q2	6591.79
58688	73	Female	Other Hispanic	12008.8	NA	78	2	2009-2010	18	25	18	61	36	8.55	61	138	1.8	1.8	0.3	174	1	Alive	NA	122	121	174	3	No	Yes	No	Normal	No	Never	< High school	Low	2.47216	121	Negative	5.15906	Q1	1200.88
58749	63	Male	Non-Hispanic Black	9131.51	NA	84	1	2009-2010	124	189	21	38	46	18.81	87.52	138	3.3	2.4	0.6	159	1	Alive	NA	130	130	218.625	2	No	Yes	No	Overweight	Yes	Former	>High school	High	6.72503	130	Negative	5.38736	Q1	913.151
58765	70	Male	Non-Hispanic White	33645.6	NA	76	2	2009-2010	23	27	20	63	47	11.97	101.66	142	2.5	1.4	0.5	230	1	Alive	NA	132	130	410.714	2	No	No	No	Obese	No	Former	>High school	High	1.71344	130	Negative	6.0179	Q2	3364.56
58797	41	Female	Other	14575.1	NA	88	2	2009-2010	23	22	12	40	40	8.55	53.04	138	5.1	2.7	0.6	184	1	Alive	NA	112	111	347.556	3	No	No	No	Normal	No	Never	< High school	Low	1.02217	111	Positive	5.85092	Q2	1457.51
58809	57	Male	Non-Hispanic White	19517.4	NA	84	2	2009-2010	19	20	20	79	41	18.81	91.94	140	2.4	1.9	0.4	215	1	Alive	NA	118	117	271.579	1	No	No	No	Overweight	Yes	Current	>High school	Low	1.21644	117	Negative	5.60425	Q1	1951.74
58905	57	Female	Other	75491.4	NA	88	2	2009-2010	19	23	18	57	42	8.55	49.5	141	3.7	2.5	0.4	343	1	Alive	NA	112	111	507.64	3	No	No	No	Normal	No	Never	< High school	High	0.876863	111	Negative	6.22977	Q3	7549.14
58988	77	Female	Mexican American	11583.4	NA	81	1	2009-2010	13	18	20	69	39	13.68	68.95	142	3.2	1.7	0.3	183	1	Dead	6	113	112	344.471	2	No	Yes	No	Overweight	No	Former	< High school	Middle	2.10059	112	Negative	5.84201	Q2	1158.34
59002	54	Male	Non-Hispanic White	80686.3	NA	88	1	2009-2010	31	31	29	46	42	11.97	78.68	140	3.7	2.5	0.4	240	1	Alive	NA	112	111	355.2	2	Yes	No	No	Overweight	Yes	Former	>High school	High	1.25275	111	Positive	5.87268	Q2	8068.63
59009	55	Male	Other	19745.9	NA	86	2	2009-2010	20	28	44	55	47	11.97	82.21	139	5.1	1.9	0.4	293	1	Alive	NA	116	116	786.474	3	No	Yes	No	Overweight	No	Never	>High school	Middle	1.17527	116	Negative	6.66756	Q4	1974.59
59039	74	Male	Other	9741.63	NA	86	1	2009-2010	26	26	22	69	44	10.26	98.12	139	3.9	1.5	0.4	154	1	Alive	NA	130	129	400.4	2	No	Yes	No	Normal	Yes	Former	>High school	Low	2.45018	129	Negative	5.99246	Q2	974.163
59064	77	Male	Other Hispanic	14301.2	NA	79	2	2009-2010	18	20	15	68	38	11.97	70.72	140	5.3	1.5	0.6	257	1	Alive	NA	119	119	908.067	1	No	Yes	No	Overweight	Yes	Current	< High school	Middle	1.41238	119	Negative	6.81132	Q4	1430.12
59168	21	Female	Other	27781.9	NA	79	1	2009-2010	12	21	13	39	43	15.39	53.04	136	4.1	2.1	0.7	238	1	Alive	NA	123	123	464.667	3	No	No	No	Normal	Yes	Never	>High school	Low	0.534898	123	Negative	6.14132	Q3	2778.19
59240	80	Female	Non-Hispanic White	26983.5	NA	76	2	2009-2010	12	28	17	89	36	13.68	147.63	140	5.7	2.4	0.6	403	1	Dead	1	13	12	957.125	2	No	Yes	No	Normal	Yes	Former	>High school	Middle	1.60455	12	Negative	6.86393	Q4	2698.35
59289	30	Male	Non-Hispanic Black	33061.2	NA	78	2	2009-2010	20	23	28	52	40	25.65	119.34	138	1.3	2.1	0.5	168	1	Alive	NA	122	121	104	3	No	No	No	Underweight	Yes	Never	>High school	Middle	0.918385	121	Positive	4.64439	Q1	3306.12
59331	33	Male	Other	18045.3	NA	87	2	2009-2010	68	42	54	60	44	15.39	88.4	138	4.1	2	0.5	211	1	Alive	NA	118	117	432.55	3	No	No	No	Obese	Yes	Never	>High school	Middle	0.796574	117	Negative	6.0697	Q3	1804.53
59350	21	Female	Other	75228.7	NA	87	2	2009-2010	16	23	15	45	44	6.84	81.33	144	4.5	1.8	0.6	203	1	Alive	NA	115	115	507.5	3	No	No	No	Normal	Yes	Never	< High school	Low	0.594828	115	Negative	6.2295	Q3	7522.87
59385	43	Female	Non-Hispanic Black	24862.6	NA	82	1	2009-2010	17	22	23	42	39	10.26	73.37	138	1.2	1.6	0.4	206	1	Alive	NA	129	128	154.5	3	No	No	No	Overweight	Yes	Never	>High school	Middle	1.11378	128	Negative	5.04019	Q1	2486.26
59386	61	Female	Non-Hispanic Black	13610.3	NA	78	1	2009-2010	38	44	33	78	32	10.26	79.56	139	3.8	1.1	0.6	227	1	Dead	2	19	19	784.182	2	Yes	Yes	No	Overweight	No	Former	>High school	Middle	1.91807	19	Negative	6.66464	Q4	1361.03
59393	80	Female	Non-Hispanic White	42836.9	NA	79	2	2009-2010	12	17	13	127	37	10.26	63.65	142	4.4	1.7	0.8	284	1	Alive	NA	119	119	735.059	3	No	Yes	No	Overweight	No	Never	< High school	High	1.38239	119	Positive	6.59995	Q4	4283.69
59415	80	Male	Non-Hispanic White	22538.9	NA	76	2	2009-2010	15	24	11	58	45	13.68	102.54	136	5.8	1.3	0.8	223	1	Dead	1	49	48	994.923	3	No	Yes	No	Normal	Yes	Never	< High school	Middle	2.22306	48	Negative	6.90267	Q4	2253.89
59486	79	Male	Mexican American	11046.7	NA	82	1	2009-2010	17	27	13	74	40	11.97	96.36	142	2.8	1	0.7	155	1	Alive	NA	129	128	434	3	No	Yes	No	Normal	No	Never	>High school	Middle	3.3376	128	Negative	6.07304	Q3	1104.67
59493	52	Female	Mexican American	14224.3	NA	81	2	2009-2010	18	18	7	53	40	18.81	61.88	139	3.5	2.9	0.6	195	1	Dead	2	22	21	235.345	3	No	No	No	Overweight	No	Never	>High school	High	1.13137	21	Negative	5.46105	Q1	1422.43
59508	34	Female	Other	52664.2	NA	84	1	2009-2010	18	21	9	87	44	15.39	68.07	138	4.3	2.5	0.4	292	1	Alive	NA	131	130	502.24	3	No	No	No	Normal	No	Never	>High school	Middle	0.57634	130	Positive	6.21908	Q3	5266.42
59547	51	Female	Non-Hispanic White	26284.5	NA	80	2	2009-2010	12	17	26	78	44	8.55	75.14	142	3.8	1.8	0.6	208	1	Dead	3	80	79	439.111	1	No	Yes	No	Normal	Yes	Current	>High school	Low	1.20328	79	Negative	6.08475	Q3	2628.45
59626	80	Male	Other	20470.4	NA	88	1	2009-2010	24	27	74	96	48	23.94	105.2	125	12.8	1.5	0.8	231	1	Dead	5	72	71	1971.2	3	Yes	Yes	No	Normal	No	Never	< High school	Middle	1.90869	71	Negative	7.5864	Q4	2047.04
59775	18	Male	Non-Hispanic Black	15707.4	NA	86	1	2009-2010	18	20	16	60	41	5.13	83.1	141	3.6	1.6	1	290	1	Alive	NA	130	129	652.5	NA	No	No	No	Normal	Yes	Current	< High school	Low	0.292596	129	Positive	6.48081	Q4	1570.74
59816	52	Female	Non-Hispanic Black	31806	NA	80	2	2009-2010	17	21	35	116	38	6.84	90.17	136	5.6	2.2	0.3	216	1	Alive	NA	123	123	549.818	1	Yes	Yes	No	Obese	Yes	Current	< High school	Middle	1.22615	123	Negative	6.30959	Q3	3180.6
59827	77	Female	Non-Hispanic Black	12442.5	NA	78	1	2009-2010	32	33	53	64	41	10.26	101.66	142	1.8	6.4	1	216	1	Alive	NA	112	110	60.75	3	No	Yes	No	Overweight	No	Never	< High school	Middle	2.07958	110	Negative	4.10677	Q1	1244.25
59831	71	Male	Other Hispanic	11758.2	NA	81	1	2009-2010	18	21	17	75	40	23.94	88.4	145	3.7	1.6	0.3	170	1	Alive	NA	110	108	393.125	2	No	No	Yes	Obese	Yes	Former	>High school	Middle	2.06725	108	Negative	5.97413	Q2	1175.82
59879	75	Male	Non-Hispanic Black	10540.6	NA	78	1	2009-2010	11	18	19	58	44	17.1	87.52	142	1.6	1.7	0.4	208	1	Dead	1	26	26	195.765	2	No	Yes	No	Normal	Yes	Former	< High school	Low	1.95692	26	Negative	5.27691	Q1	1054.06
59893	46	Male	Other	18778	NA	85	1	2009-2010	23	24	16	134	43	10.26	68.07	140	6.6	2.5	0.6	200	1	Alive	NA	110	110	528	1	No	Yes	No	Overweight	Yes	Current	>High school	Middle	1.151	110	Negative	6.2691	Q3	1877.8
59945	48	Male	Other	19992.8	NA	86	1	2009-2010	46	26	112	85	47	15.39	65.42	140	3.8	2.2	0.3	227	1	Alive	NA	130	130	392.091	1	Yes	Yes	No	Normal	No	Current	< High school	Middle	0.810606	130	Negative	5.97149	Q2	1999.28
60036	65	Male	Non-Hispanic White	59197.6	NA	85	2	2009-2010	26	23	11	44	41	11.97	96.36	143	4.5	2.6	0.6	250	1	Alive	NA	109	108	432.692	2	No	No	No	Overweight	Yes	Former	>High school	High	1.17277	108	Negative	6.07003	Q3	5919.76
60044	64	Female	Non-Hispanic Black	13070.9	NA	78	1	2009-2010	14	21	8	72	41	10.26	89.28	142	2	1.8	0.7	253	1	Alive	NA	113	112	281.111	3	No	Yes	No	Obese	Yes	Never	>High school	High	1.41976	112	Negative	5.63875	Q1	1307.09
60046	34	Female	Non-Hispanic Black	21283.2	NA	88	1	2009-2010	15	16	16	107	44	11.97	72.49	136	3.9	2.4	0.4	421	1	Alive	NA	113	112	684.125	3	No	No	No	Overweight	Yes	Never	>High school	Middle	0.333635	112	Negative	6.52814	Q4	2128.32
60057	61	Female	Other	22953	NA	82	1	2009-2010	19	28	17	60	41	13.68	90.17	138	3.3	2.3	0.4	260	1	Alive	NA	129	128	373.043	2	No	Yes	No	Obese	No	Former	>High school	Middle	1.50708	128	Negative	5.92169	Q2	2295.3
60061	50	Male	Non-Hispanic White	97075.9	NA	80	2	2009-2010	43	47	42	58	40	13.68	86.63	136	2.4	2.3	0.3	111	1	Alive	NA	131	130	115.826	1	No	No	No	Obese	Yes	Current	>High school	Low	3.22857	130	Negative	4.75209	Q1	9707.59
60079	60	Female	Mexican American	6876.21	NA	82	1	2009-2010	29	37	10	98	38	6.84	59.23	141	0.8	2.7	0.5	170	1	Alive	NA	129	128	50.3704	3	No	No	No	Normal	Yes	Never	< High school	Low	2.42496	128	Positive	3.9194	Q1	687.621
60086	67	Male	Mexican American	6974.06	NA	88	2	2009-2010	44	31	25	105	43	20.52	71.6	142	3	2.3	0.4	109	1	Alive	NA	112	111	142.174	3	No	No	No	Normal	Yes	Never	< High school	Middle	2.87266	111	Negative	4.95705	Q1	697.406
60175	41	Female	Non-Hispanic Black	36343.3	NA	78	2	2009-2010	11	24	12	55	43	34.2	60.11	136	4.4	3	0.8	273	1	Alive	NA	121	120	400.4	3	No	No	No	Overweight	Yes	Never	>High school	High	1.08677	120	Negative	5.99246	Q2	3634.33
60176	58	Female	Other Hispanic	9637.43	NA	88	2	2009-2010	38	27	17	84	41	15.39	53.92	140	3.3	2.9	0.4	295	1	Alive	NA	112	112	335.69	3	No	No	No	Obese	No	Never	< High school	Middle	0.861148	112	Negative	5.81619	Q2	963.743
60215	80	Male	Non-Hispanic White	12164.1	NA	76	1	2009-2010	13	21	10	64	43	10.26	123.76	141	3.6	3.3	0.6	252	1	Dead	2	93	92	274.909	2	No	Yes	No	Normal	Yes	Former	>High school	Middle	1.849	92	Negative	5.61644	Q1	1216.41
60241	64	Female	Non-Hispanic Black	15361.1	NA	80	1	2009-2010	31	25	39	74	39	13.68	82.21	140	7.4	2.7	0.9	232	1	Dead	3	18	17	635.852	2	No	Yes	No	Overweight	Yes	Former	< High school	Low	1.23866	17	Negative	6.45497	Q4	1536.11
60300	51	Male	Non-Hispanic White	99027.4	NA	81	2	2009-2010	55	30	27	63	44	15.39	68.95	139	4.2	2.6	1	183	1	Alive	NA	127	126	295.615	1	No	Yes	Yes	Obese	Yes	Current	< High school	High	1.12735	126	Negative	5.68906	Q2	9902.74
60368	44	Male	Other	17059	NA	88	2	2009-2010	23	21	14	32	48	11.97	67.18	141	2.6	1.4	0.4	207	1	Alive	NA	113	112	384.429	1	No	No	No	Normal	Yes	Current	>High school	Low	0.93076	112	Positive	5.95176	Q2	1705.9
60385	69	Female	Other Hispanic	4721.02	NA	78	1	2009-2010	35	36	36	87	43	8.55	80.44	141	3.1	2.9	0.7	207	1	Alive	NA	114	114	221.276	3	Yes	Yes	Yes	Overweight	No	Never	< High school	Low	2.02837	114	Negative	5.39941	Q1	472.102
60388	51	Female	Other Hispanic	14495	NA	77	2	2009-2010	14	22	13	109	41	8.55	55.69	139	3	3.3	0.5	281	1	Alive	NA	118	117	255.455	3	No	Yes	No	Overweight	No	Never	>High school	Middle	1.06714	117	Negative	5.54304	Q1	1449.5
60507	80	Male	Non-Hispanic Black	10540.6	NA	78	1	2009-2010	15	21	16	81	42	11.97	119.34	141	2.1	1.4	0.4	144	1	Alive	NA	114	112	216	3	No	No	No	Normal	Yes	Never	< High school	Middle	3.01232	112	Negative	5.37528	Q1	1054.06
60516	66	Male	Non-Hispanic White	21723.4	NA	75	2	2009-2010	20	29	144	50	44	11.97	94.59	130	5.3	1.9	0.6	185	1	Dead	5	79	78	516.053	1	No	Yes	Yes	Overweight	Yes	Current	< High school	Low	2.31342	78	Negative	6.24621	Q3	2172.34
60525	70	Male	Other	9741.63	NA	86	1	2009-2010	16	23	13	69	39	11.97	83.1	142	4.2	1.4	0.7	159	1	Alive	NA	130	129	477	2	No	No	No	Normal	No	Former	>High school	Low	2.53145	129	Negative	6.16752	Q3	974.163
60557	68	Male	Non-Hispanic Black	7880.26	NA	78	1	2009-2010	11	17	9	65	34	8.55	103.43	145	2.4	0.7	0.2	321	1	Alive	NA	113	111	1100.57	3	No	Yes	Yes	Normal	No	Never	< High school	Middle	1.08582	111	Negative	7.00358	Q4	788.026
60562	49	Male	Non-Hispanic Black	28419.8	NA	78	2	2009-2010	28	29	13	36	43	13.68	83.1	142	2.5	1.5	0.4	107	1	Alive	NA	122	122	178.333	3	No	Yes	No	Overweight	Yes	Never	>High school	Middle	2.50975	122	Positive	5.18365	Q1	2841.98
60567	65	Female	Other Hispanic	5642.64	NA	88	1	2009-2010	23	41	25	103	36	13.68	55.69	141	2.2	2	0.7	169	1	Alive	NA	113	112	185.9	3	No	No	No	Obese	No	Never	< High school	Middle	3.28811	112	Negative	5.22521	Q1	564.264
60576	31	Male	Non-Hispanic Black	33061.2	NA	78	2	2009-2010	36	29	49	85	47	11.97	101.66	143	2.4	3.7	0.6	209	1	Alive	NA	122	121	135.568	1	No	No	No	Normal	Yes	Current	>High school	Middle	0.716906	121	Negative	4.90947	Q1	3306.12
60577	65	Female	Mexican American	5821.57	NA	75	2	2009-2010	20	20	15	94	42	13.68	50.39	139	2.9	2.3	0.5	192	1	Alive	NA	132	131	242.087	2	No	No	No	Obese	Yes	Former	< High school	Low	1.514	131	Positive	5.4893	Q1	582.157
60587	56	Male	Mexican American	11483.4	NA	88	2	2009-2010	23	19	25	78	43	13.68	79.56	137	3.2	2.5	0.5	167	1	Alive	NA	112	111	213.76	3	No	Yes	No	Overweight	Yes	Never	< High school	Middle	1.3285	111	Negative	5.36485	Q1	1148.34
60655	69	Male	Non-Hispanic White	54784.8	NA	77	1	2009-2010	21	23	16	61	45	15.39	102.54	140	2.5	1.8	0.4	184	1	Alive	NA	124	122	255.556	3	No	Yes	No	Normal	Yes	Never	>High school	Middle	1.88213	122	Negative	5.54344	Q1	5478.48
60680	48	Male	Mexican American	23715.5	NA	87	1	2009-2010	22	21	23	36	43	11.97	85.75	142	4.2	2.2	0.7	203	1	Alive	NA	116	114	387.545	3	No	No	No	Overweight	Yes	Never	< High school	Middle	1.05865	114	Negative	5.95983	Q2	2371.55
60706	50	Female	Non-Hispanic Black	30223.3	NA	79	2	2009-2010	18	20	22	41	40	11.97	74.26	139	4.1	1.9	0.3	179	1	Alive	NA	119	117	386.263	3	No	No	No	Normal	Yes	Never	>High school	High	1.31677	117	Negative	5.95652	Q2	3022.33
60717	39	Male	Non-Hispanic Black	34245.7	NA	82	2	2009-2010	15	18	22	67	43	10.26	117.57	139	4.6	1.7	0.4	243	1	Alive	NA	127	126	657.529	3	No	Yes	No	Overweight	Yes	Never	< High school	Middle	0.745908	126	Negative	6.48849	Q4	3424.57
60719	80	Male	Other	10034.4	NA	88	2	2009-2010	16	26	40	59	42	13.68	105.2	136	5.1	1.7	0.7	235	1	Alive	NA	123	122	705	2	No	Yes	No	Underweight	No	Former	< High school	Low	2.21277	122	Negative	6.5582	Q4	1003.44
60778	53	Female	Non-Hispanic Black	24217	NA	84	2	2009-2010	27	31	122	90	45	13.68	57.46	142	2.3	1.9	0.2	199	1	Alive	NA	119	118	240.895	2	Yes	Yes	No	Overweight	No	Former	>High school	High	1.58892	118	Negative	5.48436	Q1	2421.7
60804	46	Male	Other	19567.3	NA	79	1	2009-2010	18	20	12	70	45	13.68	74.26	142	3.3	2.4	0.5	224	1	Alive	NA	124	124	308	1	No	No	No	Normal	Yes	Current	>High school	Middle	0.968063	124	Negative	5.7301	Q2	1956.73
60812	74	Female	Non-Hispanic White	21161	NA	86	1	2009-2010	225	47	122	144	41	13.68	72.49	146	3.6	2.1	0.5	199	1	Alive	NA	129	128	341.143	3	No	Yes	No	Overweight	No	Never	< High school	Low	1.16516	128	Negative	5.8323	Q2	2116.1
60877	69	Male	Other Hispanic	7591.78	NA	77	2	2009-2010	36	28	18	87	42	10.26	72.49	143	4.1	1.4	0.3	187	1	Alive	NA	119	117	547.643	3	No	No	No	Overweight	No	Never	< High school	Middle	1.72193	117	Negative	6.30562	Q3	759.178
60909	76	Male	Non-Hispanic White	31906.7	NA	86	1	2009-2010	23	28	9	69	42	13.68	103.43	136	4.5	1.8	0.7	185	1	Dead	1	16	15	462.5	1	No	Yes	No	Overweight	Yes	Current	>High school	Middle	2.39848	15	Negative	6.13665	Q3	3190.67
60942	19	Female	Non-Hispanic Black	18883.6	NA	78	2	2009-2010	7	18	13	60	45	13.68	57.46	142	2.4	2	0.3	269	1	Alive	NA	121	121	322.8	NA	No	No	No	Normal	No	Never	< High school	Low	0.480535	121	Negative	5.77703	Q2	1888.36
60976	80	Male	Other	11598	NA	86	1	2009-2010	36	30	30	79	40	10.26	122.88	136	5.1	1.1	0.4	169	1	Dead	10	70	69	783.545	2	Yes	Yes	No	Overweight	No	Former	< High school	Low	2.36686	69	Negative	6.66383	Q4	1159.8
60980	37	Male	Other	62622.7	NA	85	1	2009-2010	33	24	32	62	48	20.52	78.68	138	3.4	1.9	0.5	213	1	Alive	NA	110	109	381.158	3	No	No	No	Overweight	Yes	Never	>High school	High	0.725732	109	Positive	5.94321	Q2	6262.27
60986	65	Male	Non-Hispanic Black	11071.4	NA	78	2	2009-2010	23	21	26	52	43	18.81	83.1	143	1.4	1.3	0.3	155	1	Alive	NA	121	121	166.923	3	No	No	No	Normal	Yes	Never	>High school	Middle	1.83627	121	Negative	5.11753	Q1	1107.14
61011	80	Female	Non-Hispanic White	44527	NA	83	1	2009-2010	12	17	17	55	41	8.55	102.54	138	3	2.1	0.7	262	1	Alive	NA	111	110	374.286	3	No	Yes	No	Normal	Yes	Never	>High school	High	1.49847	110	Negative	5.92502	Q2	4452.7
61029	62	Male	Other Hispanic	5585.81	NA	78	1	2009-2010	34	30	34	66	40	17.1	77.79	139	3.6	3	0.6	274	1	Alive	NA	125	125	328.8	3	No	Yes	No	Obese	No	Never	< High school	Low	1.16419	125	Negative	5.79545	Q2	558.581
61053	78	Male	Non-Hispanic Black	11329.1	NA	84	1	2009-2010	15	23	240	141	39	10.26	138.79	141	2.6	1.2	0.5	198	1	Dead	2	23	22	429	3	Yes	Yes	No	Overweight	No	Never	< High school	Low	2.33944	22	Negative	6.06146	Q3	1132.91
61098	56	Male	Non-Hispanic White	21085.3	NA	77	1	2009-2010	23	23	25	54	45	11.97	83.98	140	3.8	2.5	0.5	141	1	Alive	NA	124	123	214.32	2	No	Yes	Yes	Obese	Yes	Former	>High school	Low	1.90473	123	Negative	5.36747	Q1	2108.53
61126	74	Male	Non-Hispanic White	35823.5	NA	82	1	2009-2010	19	21	12	52	41	20.52	98.12	140	4.7	2	0.6	178	1	Dead	2	126	125	418.3	2	Yes	Yes	No	Obese	Yes	Former	>High school	High	2.00288	125	Negative	6.0362	Q3	3582.35
61141	61	Male	Other	52398.3	NA	84	2	2009-2010	47	34	35	57	39	13.68	94.59	139	3.7	1.4	0.4	287	1	Alive	NA	119	119	758.5	3	No	No	No	Normal	No	Never	>High school	High	1.05409	119	Negative	6.63134	Q4	5239.83
61312	61	Female	Non-Hispanic White	60851.7	NA	75	2	2009-2010	20	31	12	51	41	8.55	63.65	138	3.8	2.2	0.6	242	1	Alive	NA	132	132	418	1	No	No	No	Normal	Yes	Current	>High school	High	1.74727	132	Negative	6.03548	Q3	6085.17
61326	57	Female	Non-Hispanic White	24911.5	NA	76	2	2009-2010	29	26	27	95	43	15.39	53.04	140	3.7	1.3	0.3	233	1	Alive	NA	131	130	663.154	1	Yes	Yes	No	Overweight	Yes	Current	>High school	Middle	1.18112	130	Negative	6.49701	Q4	2491.15
61379	38	Female	Other	15043.8	NA	88	1	2009-2010	18	23	17	52	41	8.55	83.98	139	5.2	2.8	0.7	234	1	Alive	NA	113	111	434.571	2	No	No	No	Obese	No	Former	>High school	Middle	0.880358	111	Negative	6.07436	Q3	1504.38
61396	63	Male	Other	19112.8	NA	85	2	2009-2010	36	25	33	64	44	17.1	78.68	141	2.8	1.9	0.5	247	1	Dead	5	64	63	364	2	No	Yes	No	Overweight	Yes	Former	>High school	Middle	1.06275	63	Negative	5.89715	Q2	1911.28
61416	22	Male	Non-Hispanic Black	27534.4	NA	79	1	2009-2010	17	24	13	112	49	15.39	76.02	140	3.2	2.5	0.4	219	1	Alive	NA	124	123	280.32	1	No	No	No	Normal	Yes	Current	>High school	Middle	0.584743	123	Negative	5.63593	Q1	2753.44
61435	52	Male	Non-Hispanic White	77872.7	NA	78	1	2009-2010	39	33	14	56	42	11.97	93.7	142	4.8	1.8	0.7	217	1	Alive	NA	114	113	578.667	1	No	Yes	No	Normal	Yes	Current	>High school	High	1.26627	113	Negative	6.36073	Q3	7787.27
61471	52	Female	Other	93110	NA	87	2	2009-2010	21	21	14	55	39	11.97	67.18	143	2	1.3	0.3	144	1	Alive	NA	118	118	221.538	3	No	Yes	No	Normal	No	Never	>High school	Middle	1.65482	118	Negative	5.4006	Q1	9311
61475	30	Female	Non-Hispanic Black	22909.8	NA	89	2	2009-2010	11	17	8	67	44	30.78	66.3	143	2.3	2.4	0.4	205	1	Alive	NA	125	124	196.458	3	No	No	No	Normal	No	Never	>High school	High	0.750101	124	Negative	5.28045	Q1	2290.98
61477	35	Male	Other Hispanic	22224.9	NA	86	3	2009-2010	29	24	29	46	43	20.52	66.3	141	5.8	1.5	0.2	221	1	Alive	NA	125	124	854.533	1	No	No	No	Obese	Yes	Current	>High school	Middle	0.70581	124	Negative	6.75056	Q4	2222.49
61507	68	Female	Mexican American	5184.2	NA	86	3	2009-2010	16	25	14	87	40	10.26	61.88	141	6.9	2.8	0.7	239	1	Alive	NA	125	125	588.964	1	Yes	Yes	No	Overweight	Yes	Current	< High school	Low	1.77824	125	Negative	6.37837	Q3	518.42
61510	43	Female	Other	16043.8	NA	85	1	2009-2010	18	17	13	56	40	8.55	38.9	134	5.8	2.7	0.6	252	1	Alive	NA	111	110	541.333	3	Yes	Yes	No	Normal	No	Never	>High school	Low	0.683724	110	Negative	6.29404	Q3	1604.38
61672	56	Male	Non-Hispanic White	90382.4	NA	79	1	2009-2010	39	29	25	64	45	22.23	63.65	138	4.1	1.6	0.5	167	1	Alive	NA	124	124	427.938	3	No	Yes	Yes	Overweight	No	Never	>High school	Low	1.55717	124	Negative	6.05898	Q3	9038.24
61680	61	Female	Non-Hispanic Black	19921.9	NA	75	2	2009-2010	51	36	32	76	39	8.55	77.79	137	1.3	2.8	0.6	200	1	Alive	NA	133	132	92.8571	3	No	Yes	No	Overweight	No	Never	>High school	Middle	1.53751	132	Negative	4.53106	Q1	1992.19
61716	68	Male	Other Hispanic	8809.83	NA	82	2	2009-2010	50	46	40	65	46	13.68	69.84	138	6.1	0.8	0.4	286	1	Alive	NA	127	125	2180.75	2	No	No	No	Overweight	Yes	Former	< High school	High	1.54673	125	Negative	7.68742	Q4	880.983
61745	37	Female	Non-Hispanic Black	35929.5	NA	79	2	2009-2010	12	22	12	35	40	10.26	60.11	140	2.9	1.8	0.5	225	1	Alive	NA	119	118	362.5	3	No	No	No	Normal	No	Never	>High school	Middle	1.04436	118	Negative	5.89302	Q2	3592.95
61801	48	Male	Non-Hispanic Black	22314.4	NA	84	2	2009-2010	27	28	16	52	41	17.1	101.66	140	2.8	3.1	0.4	168	1	Alive	NA	119	118	151.742	1	No	No	No	Normal	Yes	Current	>High school	Middle	1.5396	118	Negative	5.02218	Q1	2231.44
61809	80	Male	Other Hispanic	12264.6	NA	82	1	2009-2010	16	24	12	62	45	11.97	145.86	143	3.2	1.9	0.7	139	1	Alive	NA	128	127	234.105	3	Yes	Yes	No	Overweight	Yes	Never	>High school	Low	3.45324	127	Negative	5.45577	Q1	1226.46
61823	80	Female	Non-Hispanic Black	15023.5	NA	88	1	2009-2010	12	19	17	51	42	15.39	80.44	139	3.6	2.4	0.6	367	1	Dead	10	89	87	550.5	3	No	Yes	No	Obese	No	Never	< High school	Middle	1.1956	87	Positive	6.31083	Q3	1502.35
61839	75	Male	Non-Hispanic Black	10672.4	NA	84	1	2009-2010	14	17	15	65	44	20.52	81.33	143	4.7	1.8	0.2	186	1	Alive	NA	131	131	485.667	2	No	Yes	No	Obese	Yes	Former	< High school	Middle	1.83203	131	Negative	6.18552	Q3	1067.24
61849	32	Male	Non-Hispanic White	79590.4	NA	78	2	2009-2010	32	28	17	66	47	8.55	76.02	139	4.2	2	0.5	132	1	Alive	NA	122	121	277.2	3	No	No	No	Overweight	Yes	Never	>High school	Middle	1.19994	121	Positive	5.62474	Q1	7959.04
61884	41	Female	Other	16043.8	NA	85	1	2009-2010	16	22	18	49	40	11.97	48.62	139	3.9	1.6	0.5	206	1	Alive	NA	111	111	502.125	3	No	No	No	Normal	No	Never	>High school	Middle	1.09466	111	Positive	6.21885	Q3	1604.38
61928	80	Female	Other	33912.8	NA	86	2	2009-2010	17	20	23	47	43	8.55	58.34	137	4.8	3.2	0.7	263	1	Alive	NA	115	115	394.5	3	Yes	Yes	No	Overweight	No	Never	< High school	Middle	1.4755	115	Positive	5.97762	Q2	3391.28
61938	47	Female	Other Hispanic	21971.1	NA	78	2	2009-2010	34	31	28	47	42	8.55	85.75	142	4.4	4.4	0.6	313	1	Alive	NA	122	121	313	3	No	No	No	Overweight	No	Never	>High school	Low	0.798318	121	Negative	5.7462	Q2	2197.11
61962	80	Male	Other Hispanic	10174.8	NA	89	2	2009-2010	13	23	20	61	44	11.97	123.76	139	2.5	1.2	0.4	230	1	Dead	10	50	50	479.167	2	Yes	Yes	No	Overweight	Yes	Former	>High school	Middle	2.2188	50	Negative	6.17205	Q3	1017.48
62048	55	Male	Non-Hispanic Black	25931.2	NA	82	2	2009-2010	24	27	22	43	39	11.97	96.36	133	2.3	1.4	0.6	210	1	Alive	NA	127	127	345	2	Yes	Yes	Yes	Obese	Yes	Former	>High school	Middle	1.44345	127	Negative	5.84354	Q2	2593.12
62177	51	Male	Other	7851.28	NA	92	2	2011-2012	24	23	15	91	41	8.55	87.52	140	6.3	2.9	0.5	253	1	Alive	NA	86	85	549.621	1	No	Yes	No	Normal	Yes	Current	>High school	Middle	0.946394	85	Negative	6.30923	Q3	785.128
62233	63	Female	Mexican American	11901	NA	98	2	2011-2012	16	16	17	80	40	22.23	56.58	141	6.7	2.1	0.6	312	1	Alive	NA	104	103	995.429	2	Yes	Yes	No	Obese	No	Former	< High school	Low	0.807692	103	Negative	6.90317	Q4	1190.1
62248	65	Male	Other	9881.36	NA	93	1	2011-2012	15	25	17	76	47	15.39	96.36	139	2.4	2.1	0.6	165	1	Alive	NA	88	87	188.571	2	No	Yes	No	Overweight	No	Former	< High school	Middle	2.54287	87	Negative	5.23948	Q1	988.136
62291	56	Male	Other	20038.5	NA	92	1	2011-2012	22	25	17	39	36	15.39	61	140	2.9	4.1	0.5	291	1	Alive	NA	105	104	205.829	3	No	Yes	No	Overweight	Yes	Never	>High school	High	1.02571	104	Negative	5.32705	Q1	2003.85
62365	37	Female	Other	21336.1	NA	96	2	2011-2012	13	18	10	38	43	8.55	55.69	140	3.6	2	0.5	178	1	Alive	NA	90	88	320.4	3	No	No	No	Underweight	Yes	Never	>High school	High	1.03773	88	Negative	5.76957	Q2	2133.61
62372	55	Female	Other	18644	NA	102	2	2011-2012	21	20	22	58	45	10.26	67.18	143	4.3	2.4	0.6	204	1	Alive	NA	99	98	365.5	3	No	Yes	No	Obese	No	Never	>High school	Middle	1.17667	98	Negative	5.90127	Q2	1864.4
62402	48	Male	Other	14208.1	NA	93	1	2011-2012	23	20	19	58	43	13.68	102.54	137	4	2.9	0.8	174	1	Alive	NA	87	86	240	1	No	No	No	Normal	No	Current	< High school	Middle	1.15042	86	Positive	5.48064	Q1	1420.81
62452	39	Male	Other Hispanic	35621.1	NA	90	2	2011-2012	23	20	49	97	42	10.26	92.82	138	6.5	2.7	0.8	308	1	Alive	NA	88	87	741.481	3	No	No	No	Obese	Yes	Never	>High school	Low	0.528056	87	Negative	6.60865	Q4	3562.11
62495	44	Male	Non-Hispanic White	88802.9	NA	93	2	2011-2012	64	41	40	58	43	22.23	69.84	138	2.3	2.4	0.6	183	1	Alive	NA	103	102	175.375	3	No	No	No	Overweight	Yes	Never	< High school	High	1.23224	102	Negative	5.16693	Q1	8880.29
62515	42	Female	Other Hispanic	33485	NA	94	2	2011-2012	36	33	55	73	39	8.55	62.76	137	5	2.6	0.5	202	1	Alive	NA	107	106	388.462	3	Yes	No	No	Obese	No	Never	< High school	Low	1.14356	106	Negative	5.96219	Q2	3348.5
62527	79	Male	Non-Hispanic Black	10104.5	NA	100	1	2011-2012	13	28	27	47	46	17.1	121.99	138	5.5	1.6	0.7	193	1	Alive	NA	104	104	663.438	2	Yes	Yes	No	Overweight	Yes	Former	< High school	Middle	3.17875	104	Negative	6.49743	Q4	1010.45
62549	53	Male	Other	10866.8	NA	92	2	2011-2012	16	21	10	58	45	13.68	64.53	139	3.7	1.4	0.3	226	1	Alive	NA	85	84	597.286	3	No	No	No	Normal	Yes	Never	>High school	Middle	1.23119	84	Negative	6.3924	Q3	1086.68
62577	71	Female	Non-Hispanic White	73326.1	NA	92	1	2011-2012	17	25	18	60	43	11.97	52.16	140	3.3	2.1	0.5	174	1	Alive	NA	105	104	273.429	2	No	No	No	Obese	Yes	Former	>High school	Middle	2.47414	104	Negative	5.61104	Q1	7332.61
62586	70	Male	Non-Hispanic White	71967.8	NA	95	1	2011-2012	21	24	27	64	38	11.97	97.24	142	4.4	2.6	1	274	1	Alive	NA	102	101	463.692	3	No	Yes	No	Obese	Yes	Never	>High school	Middle	1.33798	101	Negative	6.13922	Q3	7196.78
62619	80	Male	Non-Hispanic White	25884.6	NA	96	2	2011-2012	17	22	18	88	42	6.84	75.14	139	3.8	2.5	0.6	231	1	Dead	10	65	64	351.12	1	No	Yes	Yes	Normal	Yes	Current	>High school	High	1.84789	64	Negative	5.86113	Q2	2588.46
62649	76	Male	Non-Hispanic Black	9516.92	NA	96	2	2011-2012	16	23	22	98	41	17.1	137.9	143	3.4	1.8	0.5	166	1	Alive	NA	88	88	313.556	3	No	Yes	No	Obese	No	Never	>High school	Middle	2.63253	88	Positive	5.74798	Q2	951.692
62650	71	Male	Non-Hispanic Black	7529.89	NA	93	2	2011-2012	18	22	21	65	42	8.55	76.91	143	3.9	1.5	0.4	167	1	Alive	NA	105	105	434.2	3	Yes	No	No	Obese	Yes	Never	< High school	Middle	2.20459	105	Negative	6.07351	Q3	752.989
62685	36	Male	Other	13443.3	NA	92	2	2011-2012	18	23	20	68	48	15.39	67.18	137	4.7	1.6	0.5	213	1	Alive	NA	86	85	625.688	3	No	No	No	Normal	No	Never	>High school	Middle	0.916251	85	Negative	6.43885	Q4	1344.33
62708	52	Male	Other	14187.1	NA	91	3	2011-2012	20	18	34	68	44	11.97	57.46	139	2.4	1.6	0.3	161	1	Alive	NA	94	93	241.5	2	No	Yes	No	Normal	No	Former	>High school	Middle	1.29997	93	Negative	5.48687	Q1	1418.71
62718	63	Male	Non-Hispanic Black	6085.92	NA	96	1	2011-2012	27	25	34	65	44	13.68	86.63	142	1.9	1.3	0.4	162	1	Alive	NA	100	99	236.769	2	No	No	No	Overweight	Yes	Former	>High school	Middle	1.87104	99	Negative	5.46709	Q1	608.592
62736	40	Female	Non-Hispanic Black	17206.3	NA	90	2	2011-2012	17	21	24	7	40	13.68	66.3	137	2	0.9	0.3	215	1	Alive	NA	89	88	477.778	3	No	No	No	Normal	No	Never	>High school	Middle	0.947581	88	Positive	6.16915	Q3	1720.63
62737	58	Male	Other	10676.4	NA	92	2	2011-2012	30	28	30	59	46	15.39	90.17	142	4.1	1.4	0.5	239	1	Alive	NA	85	84	699.929	2	No	No	No	Normal	Yes	Former	< High school	Low	1.24059	84	Negative	6.55098	Q4	1067.64
62745	71	Female	Non-Hispanic Black	13095.1	NA	100	2	2011-2012	17	21	27	57	45	11.97	63.65	141	4.4	2.2	0.6	282	1	Alive	NA	100	100	564	3	No	No	No	Overweight	Yes	Never	< High school	Middle	1.28234	100	Negative	6.33505	Q3	1309.51
62794	45	Female	Non-Hispanic Black	19558.8	NA	96	1	2011-2012	14	17	14	56	40	10.26	85.75	139	2.7	1.9	0.3	200	1	Alive	NA	100	100	284.211	3	No	No	No	Overweight	Yes	Never	>High school	Middle	1.02227	100	Negative	5.64972	Q1	1955.88
62813	71	Male	Non-Hispanic White	14397.4	NA	94	1	2011-2012	16	30	32	68	48	11.97	99.01	140	2.6	1.8	0.5	159	1	Alive	NA	91	90	229.667	2	No	Yes	Yes	Overweight	Yes	Former	>High school	Middle	3.34906	90	Negative	5.43663	Q1	1439.74
62820	53	Female	Other	22156.6	NA	92	1	2011-2012	14	18	12	59	45	6.84	56.58	142	3.8	2.1	0.4	265	1	Alive	NA	105	105	479.524	3	Yes	No	No	Normal	No	Never	< High school	Low	0.96214	105	Negative	6.17279	Q3	2215.66
62860	55	Male	Other	16948.4	NA	91	3	2011-2012	14	24	8	65	45	10.26	68.95	137	1.9	1.7	0.4	182	1	Alive	NA	94	93	203.412	3	No	No	No	Normal	Yes	Never	>High school	Middle	1.93838	93	Negative	5.31523	Q1	1694.84
62882	59	Male	Other	12008.4	NA	90	3	2011-2012	23	20	45	58	44	8.55	98.12	140	4.8	2.4	0.5	204	1	Dead	5	55	54	408	3	Yes	Yes	No	Overweight	Yes	Never	< High school	Middle	1.20611	54	Negative	6.01127	Q2	1200.84
62887	62	Female	Non-Hispanic Black	11982.1	NA	101	2	2011-2012	20	30	103	107	37	11.97	68.07	139	1.9	1.6	0.4	191	1	Dead	1	95	94	226.812	1	No	Yes	No	Overweight	Yes	Current	>High school	Low	2.17753	94	Negative	5.42412	Q1	1198.21
62892	50	Male	Non-Hispanic Black	18491	NA	95	2	2011-2012	20	22	27	78	43	10.26	118.46	142	2.4	2.7	0.5	193	1	Alive	NA	92	91	171.556	1	No	Yes	Yes	Overweight	Yes	Current	>High school	Low	1.27444	91	Negative	5.14491	Q1	1849.1
62928	43	Female	Non-Hispanic Black	14790.4	NA	90	2	2011-2012	14	19	45	91	36	8.55	65.42	138	2.7	1.7	0.3	280	1	Alive	NA	89	89	444.706	2	Yes	No	No	Obese	Yes	Former	< High school	Low	0.77983	89	Negative	6.09741	Q3	1479.04
62939	38	Male	Other Hispanic	49173.1	NA	102	1	2011-2012	20	28	15	41	36	15.39	89.28	141	6.7	1.3	0.7	285	1	Alive	NA	87	87	1468.85	3	No	No	No	Normal	Yes	Never	>High school	Middle	0.834799	87	Negative	7.29223	Q4	4917.31
62940	62	Male	Non-Hispanic Black	10072.8	NA	90	1	2011-2012	16	21	15	45	46	10.26	59.23	140	1.6	1.7	0.4	155	1	Alive	NA	87	86	145.882	2	No	Yes	No	Normal	Yes	Former	>High school	High	2.1	86	Negative	4.9828	Q1	1007.28
63008	38	Male	Non-Hispanic Black	15121.5	NA	90	3	2011-2012	20	17	19	54	40	13.68	102.54	138	1.3	1.9	0.3	227	1	Alive	NA	93	92	155.316	3	No	No	No	Overweight	No	Never	>High school	High	0.636344	92	Positive	5.04546	Q1	1512.15
63013	65	Male	Other	11750.8	NA	102	1	2011-2012	13	15	49	96	40	13.68	546.31	136	3	0.9	0.6	281	1	Alive	NA	87	86	936.667	3	Yes	Yes	Yes	Normal	Yes	Never	>High school	High	0.962336	86	Negative	6.84233	Q4	1175.08
63021	46	Female	Other	21455.8	NA	93	1	2011-2012	16	19	22	41	48	17.1	53.04	140	3.1	2.4	0.3	329	1	Alive	NA	88	88	424.958	3	No	No	No	Normal	No	Never	>High school	Middle	0.664134	88	Negative	6.05199	Q3	2145.58
63040	54	Female	Other	15348.9	NA	96	2	2011-2012	32	34	10	94	48	15.39	60.11	139	2.9	2.6	0.2	197	1	Alive	NA	90	89	219.731	3	No	Yes	No	Normal	No	Never	< High school	Low	1.64752	89	Positive	5.3924	Q1	1534.89
63051	30	Male	Other	23911.1	NA	96	2	2011-2012	21	20	14	61	47	22.23	93.7	138	3	2.3	0.6	230	1	Alive	NA	90	88	300	3	No	No	No	Normal	Yes	Never	>High school	High	0.569264	88	Negative	5.70378	Q2	2391.11
63052	37	Female	Other	19781.5	NA	100	1	2011-2012	14	19	15	92	41	11.97	72.49	141	5.5	3.3	0.4	381	1	Alive	NA	104	103	635	3	No	No	No	Obese	No	Never	>High school	Middle	0.493136	103	Negative	6.45362	Q4	1978.15
[truncated: 1,539 more rows]
